# Supplementary material for: Design and Validation of Primer Sets for the Detection and Quantification of Antibiotic Resistance Genes in Environmental Samples by Quantitative PCR
Source: Microb Ecol. 2024 May 15;87(1):71. doi: 10.1007/s00248-024-02385-0 (PMC11096201; doi:10.1007/s00248-024-02385-0)
Supplement: Supplementary file 1 — Supplementary file1 (XLSX 5963 KB) [file 248_2024_2385_MOESM1_ESM.xlsx]

## Sheet: Table 1SI
Table 1SI.	Culture media composition and incubation conditions for refence strain.
Reference strain	Spain collection	Culture media
Escherichia coli ATCC 35218	CECT 943	NUTRIENT BROTH/AGAR I:
Escherichia coli K12	CECT 433	Beef extract 5 g
		Peptone 10 g
		NaCl 5 g
		Agar powder (only for solid media) 15 g
		Distilled water 1 L
		Adjust pH to 7.2.
		Growth temperature (in °C): 37
		Incubation time: 24h
		Atmospheric needs: aerobic
Klebsiella pneumoniae subsp. pneumoniae ATCC 700603	CECT 7787	NUTRIENT BROTH/AGAR II:
Staphylococcus epidermidis RP62A, ATCC 35984	CECT 4184	Beef extract 1 g
Pseudomonas aeruginosa PAO1	CECT 4122	Yeast extract 2 g
		Peptone 5 g
		NaCl 5 g
		Agar powder (only for solid media) 15 g
		Distilled water 1 L
		Adjust pH to 7.2.
		Growth temperature (in °C): 37
		Incubation time: 24h
		Atmospheric needs: aerobic

## Sheet: Table 2SI
Table 2SI.	Orthology number of the target antibiotic resistant genes in the Kyoto Encyclopedia of Genes and Genomes (KEGG) database andthe selected sequences of each ARG (orthology grade >70%).
KO00984	aadA gene	streptomycin 3"-adenylyltransferase
Escherichia coli APEC O1 (APEC): APECO1_O1R89	atgcgctcacgcaactggtccagaaccttgaccgaacgcagcggtggtaacggcgcagtg gcggttttcatggcttgttatgactgtttttttgtacagtctatgcctcgggcatccaag cagcaagcgcgttacgccgtgggtcgatgtttgatgttatggagcagcaacgatgttacg cagcagggcagtcgccctaaaacaaagttaaacatcatgagggaagcggtgatcgccgaa gtatcgactcaactatcagaggtagttggcgtcatcgagcgccatctcgaaccgacgttg ctggccgtacatttgtacggctccgcagtggatggcggcctgaagccacacagtgatatt gatttgctggttacggtgaccgtaaggcttgat…
Aeromonas salmonicida subsp. salmonicida A449: ASA_P4G100	atgcgctcacgcaactggtccagaaccttgaccgaacgcagcggtggtaacggcgcagtg gcggttttcatggcttgttatgactgtttttttgtacagtctatgcctcgggcatccaag cagcaagcgcgttacgccgtgggtcgatgtttgatgttatggagcagcaacgatgttacg cagcagggcagtcgccctaaaacaaagttaaacatcatgagggaagcggtgatcgccgaa gtatcgactcaactatcagaggtagttggcgtcatcgagcgccatctcgaaccgacgttg ctggccgtacatttgtacggctccgcagtggatggcggcctgaagccacacagtgatatt gatttgctggttacggtgaccgtaaggcttgat…
Salmonella enterica subsp. enterica serovar Newport SL254: SNSL254_p_0144	atgcgctcacgcaactggtccagaaccttgaccgaacgcagcggtggtaacggcgcagtg gcggttttcatggcttgttatgactgtttttttgtacagtctatgcctcgggcatccaag cagcaagcgcgttacgccgtgggtcgatgtttgatgttatggagcagcaacgatgttacg cagcagggcagtcgccctaaaacaaagttagacatcatgagggtagcggtgaccatcgaa atttcgaaccaactatcagaggtgctaagcgtcattgagcgccatctcgaaccgacgttg ctggccgtacatttgtacggctccgcagtggatggcggcctgaagccacacagtgatatt gatttgctggttacggtgaccgtaaggcttgat…
Desulfurispirillum indicum: Selin_0013	atggcttgttatgactgtttttttgtacagtctatgcctcgggcatccaagcagcaagcg cgttacgccgtgggtcgatgtttgatgttatggagcagcaacgatgttacgcagcagggc agtcgccctaaaacaaagttaaacatcatgagggaagtggtgatcgccgaagtatcgact caactatcagaggtagttggcgtcatcgagcgccatctcgaaccgacgttgctggccgta catttgtacggctccgcagtggatggcggcctgaagccacacagtgatattgatttgctg gttacggtgaccgtaaggcttgatgaaacaacgcggcgagctttgatcaacgaccttttg gaaacttcggcttcccctggagagagcgagatt…
Salmonella enterica subsp. enterica serovar Heidelberg CFSAN002069: CFSAN002069_23195	atggcttgttatgactgtttttttggggtacagtctatgcctcgggcatccaagcagcaa gcgcgttacgccgtgggtcgatgtttgatgttatggagcagcaacgatgttacgcagcag ggcagtcgccctaaaacaaagttaaacatcatgagggaagcggtgatcgccgaagtatcg actcaactatcagaggtagttggcgtcatcgagcgccatctcgaaccgacgttgctggcc gtacatttgtacggctccgcagtggatggcggcctgaagccacacagtgatattgatttg ctggttacggtgaccgtaaggcttgatgaaacaacgcggcgagctttgatcaacgacctt ttggaaacttcggcttcccctggagagagcgag…
Escherichia coli UMNK88 (ETEC, porcine): pUMNK88_130	atgcgctcacgcaactggtccagaaccttgaccgaacgcagcggtggtaacggcgcagtg gcggttttcatggcttgttatgactgtttttttgtacagtctatgcctcgggcatccaag cagcaagcgcgttacgccgtgggtcgatgtttgatgttatggagcagcaacgatgttacg cagcagggcagtcgccctaaaacaaagttagacatcatgagggtagcggtgaccatcgaa atttcgaaccaactatcagaggtgctaagcgtcattgagcgccatctggaatcaacgttg ctggccgtgcatttgtacggctccgcagtggatggcggcctgaagccatacagcgatatt gatttgttggttactgtggccgtaaagcttgat…
Acinetobacter baumannii AYE: ABAYE3618	gtgagggcatcattggtggctaaaacaaagttaaacatcatgagggaagtggtgatcgcc gaagtatcgactcaactatcagaggtagttggcgtcatcgagcgccatctcgaaccgacg ttgctggccgtacatttgtacggctccgcagtggatggcggcctgaagccacacagtgat attgatttgctggttacggtgaccgtaaggcttgatgaaacaacgcggcgagctttgatc aacgaccttttggaaacttcggcttcccctggagagagcgagattctccgcgctgtagaa gtcaccattgttgtgcacgacgacatcattccgtggcgttatccagctaagcgcgaactg caatttggagaatggcagcgcaatgacattctt…
Pseudomonas aeruginosa NCGM2.S1: NCGM2_1759	ttgcttgagcaattacaagttaagcaaatgttaaacatcatgagggaagcggtgatcgcc gaagtatcgactcaactatcagaggtagttggcgtcatcgagcgccatctcgaaccgacg ttgctggccgtacatttgtacggctccgcagtggatggcggcctgaagccacatagtgat attgatttgctggttacggtgaccgtaaggcttgatgaaacaacgcggcgagctttgatc aacgaccttttggaaacttcggcttcccctggagagagcgagattctccgcgctgtagaa gtcaccattgttgtgcacgacgacatcattccgtggcgttatccagctaagcgcgaactg caatttggagaatggcagcgcaatgacattctt…
Klebsiella aerogenes EA1509E: CCG28765	ttgtaccaaaagccgcgccaggtttgcgatccgctgtgccaggcgttaaacatcatgagg gaagcggtgatcgccgaagtatcgactcaactatcagaggtagttggcgtcatcgagcgc catctcgaaccgacgttgctggccgtacatttgtacggctccgcagtggatggcggcctg aagccacacagtgatattgatttgctggttacggtgaccgtaaggcttgatgaaacaacg cggcgagctttgatcaacgaccttttggaaacttcggcttcccctggagagagcgagatt ctccgcgctgtagaagtcaccattgttgtgcacgacgacatcattccgtggcgttatcca gctaagcgcgaactgcaatttggagaatggcag…
Shigella flexneri 2003036: SFy_1440	ttggctcccctcgctggcgctcggcgccccttatttcaaacgttaaacatcatgagggaa gtggtgatcgccgaagtatcgactcaactatcagaggtagttggcgtcatcgagcgccat ctcgaaccgacgttgctggccgtacatttgtacggctccgcagtggatggcggcctgaag ccacacagtgatattgatttgctggttacggtgaccgtaaggcttgatgaaacaacgcgg cgagctttgatcaacgaccttttggaaacttcggcttcccctggagagagcgagattctc cgcgctgtagaagtcaccattgttgtgcacgacgacatcattccgtggcgttatccagct aagcgcgaactgcaatttggagaatggcagcgc…
Acinetobacter baumannii BJAB0868: BJAB0868_p0101	atgagggaagcggtgatcgccgaagtatcgactcaactatcagaggtagttggcgtcatc gagcgccatctcgaaccgacgttgctggccgtacatttgtacggctccgcagtggatggc ggcctgaagccacacagtgatattgatttgctggttacggtgaccgtaaggcttgatgaa acaacgcggcgagctttgatcaacgaccttttggaaacttcggcttcccctggagagagc gagattctccgcgctgtagaagtcaccattgttgtgcacgacgacatcattccgtggcgt tatccagctaagcgcgaactgcaatttggagaatggcagcgcaatgacattcttgcaggt atcttcgagccagccacgatcgacattgatctg…
Acinetobacter baumannii TCDC-AB0715: ABTW07_3885	atgagggaagcggtgatcgccgaagtatcgactcaactatcagaggtagttggcgtcatc gagcgccatctcgaaccgacgttgctggccgtacatttgtacggctccgcagtggatggc ggcctgaagccacacagtgatattgatttgctggttacggtgaccgtaaggcttgatgaa acaacgcggcgagctttgatcaacgaccttttggaaacttcggcttcccctggagagagc gagattctccgcgctgtagaagtcaccattgttgtgcacgacgacatcattccgtggcgt tatccagctaagcgcgaactgcaatttggagaatggcagcgcaatgacattcttgcaggt atcttcgagccagccacgatcgacattgatctg…
Acinetobacter baumannii BJAB07104: BJAB07104_p0090	atgagggaagcggtgatcgccgaagtatcgactcaactatcagaggtagttggcgtcatc gagcgccatctcgaaccgacgttgctggccgtacatttgtacggctccgcagtggatggc ggcctgaagccacacagtgatattgatttgctggttacggtgaccgtaaggcttgatgaa acaacgcggcgagctttgatcaacgaccttttggaaacttcggcttcccctggagagagc gagattctccgcgctgtagaagtcaccattgttgtgcacgacgacatcattccgtggcgt tatccagctaagcgcgaactgcaatttggagaatggcagcgcaatgacattcttgcaggt atcttcgagccagccacgatcgacattgatctg…
Acinetobacter baumannii AB0057: AB57_0293	atgagggaagcggtgatcgccgaagtatcgactcaactatcagaggtagttggcgtcatc gagcgccatctcgaaccgacgttgctggccgtacatttgtacggctccgcagtggatggc ggcctgaagccacacagtgatattgatttgctggttacggtgaccgtaaggcttgatgaa acaacgcggcgagctttgatcaacgaccttttggaaacttcggcttcccctggagagagc gagattctccgcgctgtagaagtcaccattgttgtgcacgacgacatcattccgtggcgt tatccagctaagcgcgaactgcaatttggagaatggcagcgcaatgacattcttgcaggt atcttcgagccagccacgatcgacattgatctg…
Acinetobacter baumannii MDR-ZJ06: ABZJ_01289	atgagggaagcggtgatcgccgaagtatcgactcaactatcagaggtagttggcgtcatc gagcgccatctcgaaccgacgttgctggccgtacatttgtacggctccgcagtggatggc ggcctgaagccacacagtgatattgatttgctggttacggtgaccgtaaggcttgatgaa acaacgcggcgagctttgatcaacgaccttttggaaacttcggcttcccctggagagagc gagattctccgcgctgtagaagtcaccattgttgtgcacgacgacatcattccgtggcgt tatccagctaagcgcgaactgcaatttggagaatggcagcgcaatgacattcttgcaggt atcttcgagccagccacgatcgacattgatctg…
Aeromonas hydrophila AL06-06: RY45_02925	atgagggaagcggtgatcgccgaagtatcgactcaactatcagaggtagttggcgtcatc gagcgccatctcgaaccgacgttgctggccgtacatttgtacggctccgcagtggatggc ggcctgaagccacacagtgatattgatttgctggttacggtgaccgtaaggcttgatgaa acaacgcggcgagctttgatcaacgaccttttggaaacttcggcttcccctggagagagc gagattctccgcgctgtagaagtcaccattgttgtgcacgacgacatcattccgtggcgt tatccagctaagcgcgaactgcaatttggagaatggcagcgcaatgacattcttgcaggt atcttcgagccagccacgatcgacattgatctg…
Actinobacillus indolicus: EXH44_00950	atgagggaagcggtgatcgccgaagtatcgactcaactatcagaggtagttggcgtcatc gagcgccatctcgaaccgacgttgctggccgtacatttgtacggctccgcagtggatggc ggcctgaagccacacagtgatattgatttgctggttacggtgaccgtaaggcttgatgaa acaacgcggcgagctttgatcaacgaccttttggaaacttcggcttcccctggagagagc gagattctccgcgctgtagaagtcaccattgttgtgcacgacgacatcattccgtggcgt tatccagctaagcgcgaactgcaatttggagaatggcagcgcaatgacattcttgcaggt atcttcgagccagccacgatcgacattgatctg…
Comamonas kerstersii: B5M06_08275	atgagggaagcggtgatcgccgaagtatcgactcaactatcagaggtagttggcgtcatc gagcgccatctcgaaccgacgttgctggccgtacatttgtacggctccgcagtggatggc ggcctgaagccacacagtgatattgatttgctggttacggtgaccgtaaggcttgatgaa acaacgcggcgagctttgatcaacgaccttttggaaacttcggcttcccctggagagagc gagattctccgcgctgtagaagtcaccattgttgtgcacgacgacatcattccgtggcgt tatccagctaagcgcgaactgcaatttggagaatggcagcgcaatgacattcttgcaggt atcttcgagccagccacgatcgacattgatctg…
Enterobacter hormaechei CAV1176: AB284_00830	atgagggaagcggtgatcgccgaagtatcgactcaactatcagaggtagttggcgtcatc gagcgccatctcgaaccgacgttgctggccgtacatttgtacggctccgcagtggatggc ggcctgaagccacacagtgatattgatttgctggttacggtgaccgtaaggcttgatgaa acaacgcggcgagctttgatcaacgaccttttggaaacttcggcttcccctggagagagc gagattctccgcgctgtagaagtcaccattgttgtgcacgacgacatcattccgtggcgt tatccagctaagcgcgaactgcaatttggagaatggcagcgcaatgacattcttgcaggt atcttcgagccagccacgatcgacattgatctg…
Escherichia coli O44 H18 042 (EAEC): EC042_4093	atgagggaagcggtgatcgccgaagtatcgactcaactatcagaggtagttggcgtcatc gagcgccatctcgaaccgacgttgctggccgtacatttgtacggctccgcagtggatggc ggcctgaagccacacagtgatattgatttgctggttacggtgaccgtaaggcttgatgaa acaacgcggcgagctttgatcaacgaccttttggaaacttcggcttcccctggagagagc gagattctccgcgctgtagaagtcaccattgttgtgcacgacgacatcattccgtggcgt tatccagctaagcgcgaactgcaatttggagaatggcagcgcaatgacattcttgcaggt atcttcgagccagccacgatcgacattgatctg…
Klebsiella pneumoniae subsp. pneumoniae KPNIH24: KPNIH24_27470	atgagggaagcggtgatcgccgaagtatcgactcaactatcagaggtagttggcgtcatc gagcgccatctcgaaccgacgttgctggccgtacatttgtacggctccgcagtggatggc ggcctgaagccacacagtgatattgatttgctggttacggtgaccgtaaggcttgatgaa acaacgcggcgagctttgatcaacgaccttttggaaacttcggcttcccctggagagagc gagattctccgcgctgtagaagtcaccattgttgtgcacgacgacatcattccgtggcgt tatccagctaagcgcgaactgcaatttggagaatggcagcgcaatgacattcttgcaggt atcttcgagccagccacgatcgacattgatctg…
Klebsiella pneumoniae 32192: KU54_01030	atgagggaagcggtgatcgccgaagtatcgactcaactatcagaggtagttggcgtcatc gagcgccatctcgaaccgacgttgctggccgtacatttgtacggctccgcagtggatggc ggcctgaagccacacagtgatattgatttgctggttacggtgaccgtaaggcttgatgaa acaacgcggcgagctttgatcaacgaccttttggaaacttcggcttcccctggagagagc gagattctccgcgctgtagaagtcaccattgttgtgcacgacgacatcattccgtggcgt tatccagctaagcgcgaactgcaatttggagaatggcagcgcaatgacattcttgcaggt atcttcgagccagccacgatcgacattgatctg…
Klebsiella pneumoniae 34618: LI86_28235	atgagggaagcggtgatcgccgaagtatcgactcaactatcagaggtagttggcgtcatc gagcgccatctcgaaccgacgttgctggccgtacatttgtacggctccgcagtggatggc ggcctgaagccacacagtgatattgatttgctggttacggtgaccgtaaggcttgatgaa acaacgcggcgagctttgatcaacgaccttttggaaacttcggcttcccctggagagagc gagattctccgcgctgtagaagtcaccattgttgtgcacgacgacatcattccgtggcgt tatccagctaagcgcgaactgcaatttggagaatggcagcgcaatgacattcttgcaggt atcttcgagccagccacgatcgacattgatctg…
Leclercia sp. LSNIH3: C3F35_26160	atgagggaagcggtgatcgccgaagtatcgactcaactatcagaggtagttggcgtcatc gagcgccatctcgaaccgacgttgctggccgtacatttgtacggctccgcagtggatggc ggcctgaagccacacagtgatattgatttgctggttacggtgaccgtaaggcttgatgaa acaacgcggcgagctttgatcaacgaccttttggaaacttcggcttcccctggagagagc gagattctccgcgctgtagaagtcaccattgttgtgcacgacgacatcattccgtggcgt tatccagctaagcgcgaactgcaatttggagaatggcagcgcaatgacattcttgcaggt atcttcgagccagccacgatcgacattgatctg…
Leclercia sp. LSNIH1: C2U54_25010	atgagggaagcggtgatcgccgaagtatcgactcaactatcagaggtagttggcgtcatc gagcgccatctcgaaccgacgttgctggccgtacatttgtacggctccgcagtggatggc ggcctgaagccacacagtgatattgatttgctggttacggtgaccgtaaggcttgatgaa acaacgcggcgagctttgatcaacgaccttttggaaacttcggcttcccctggagagagc gagattctccgcgctgtagaagtcaccattgttgtgcacgacgacatcattccgtggcgt tatccagctaagcgcgaactgcaatttggagaatggcagcgcaatgacattcttgcaggt atcttcgagccagccacgatcgacattgatctg…
Melaminivora sp. SC2-9: C6568_16815	atgagggaagcggtgatcgccgaagtatcgactcaactatcagaggtagttggcgtcatc gagcgccatctcgaaccgacgttgctggccgtacatttgtacggctccgcagtggatggc ggcctgaagccacacagtgatattgatttgctggttacggtgaccgtaaggcttgatgaa acaacgcggcgagctttgatcaacgaccttttggaaacttcggcttcccctggagagagc gagattctccgcgctgtagaagtcaccattgttgtgcacgacgacatcattccgtggcgt tatccagctaagcgcgaactgcaatttggagaatggcagcgcaatgacattcttgcaggt atcttcgagccagccacgatcgacattgatctg…
Pantoea sp. PSNIH2: PSNIH2_21665	atgagggaagcggtgatcgccgaagtatcgactcaactatcagaggtagttggcgtcatc gagcgccatctcgaaccgacgttgctggccgtacatttgtacggctccgcagtggatggc ggcctgaagccacacagtgatattgatttgctggttacggtgaccgtaaggcttgatgaa acaacgcggcgagctttgatcaacgaccttttggaaacttcggcttcccctggagagagc gagattctccgcgctgtagaagtcaccattgttgtgcacgacgacatcattccgtggcgt tatccagctaagcgcgaactgcaatttggagaatggcagcgcaatgacattcttgcaggt atcttcgagccagccacgatcgacattgatctg…
Pantoea sp. PSNIH1: PSNIH1_20585	atgagggaagcggtgatcgccgaagtatcgactcaactatcagaggtagttggcgtcatc gagcgccatctcgaaccgacgttgctggccgtacatttgtacggctccgcagtggatggc ggcctgaagccacacagtgatattgatttgctggttacggtgaccgtaaggcttgatgaa acaacgcggcgagctttgatcaacgaccttttggaaacttcggcttcccctggagagagc gagattctccgcgctgtagaagtcaccattgttgtgcacgacgacatcattccgtggcgt tatccagctaagcgcgaactgcaatttggagaatggcagcgcaatgacattcttgcaggt atcttcgagccagccacgatcgacattgatctg…
Proteus terrae subsp. cibarius: F9282_19600	atgagggaagcggtgatcgccgaagtatcgactcaactatcagaggtagttggcgtcatc gagcgccatctcgaaccgacgttgctggccgtacatttgtacggctccgcagtggatggc ggcctgaagccacacagtgatattgatttgctggttacggtgaccgtaaggcttgatgaa acaacgcggcgagctttgatcaacgaccttttggaaacttcggcttcccctggagagagc gagattctccgcgctgtagaagtcaccattgttgtgcacgacgacatcattccgtggcgt tatccagctaagcgcgaactgcaatttggagaatggcagcgcaatgacattcttgcaggt atcttcgagccagccacgatcgacattgatctg…
Pseudoxanthomonas suwonensis 11-1: Psesu_2826	atgagggaagcggtgatcgccgaagtatcgactcaactatcagaggtagttggcgtcatc gagcgccatctcgaaccgacgttgctggccgtacatttgtacggctccgcagtggatggc ggcctgaagccacacagtgatattgatttgctggttacggtgaccgtaaggcttgatgaa acaacgcggcgagctttgatcaacgaccttttggaaacttcggcttcccctggagagagc gagattctccgcgctgtagaagtcaccattgttgtgcacgacgacatcattccgtggcgt tatccagctaagcgcgaactgcaatttggagaatggcagcgcaatgacattcttgcaggt atcttcgagccagccacgatcgacattgatctg…
Pusillimonas thiosulfatoxidans: CKA81_11630	atgagggaagcggtgatcgccgaagtatcgactcaactatcagaggtagttggcgtcatc gagcgccatctcgaaccgacgttgctggccgtacatttgtacggctccgcagtggatggc ggcctgaagccacacagtgatattgatttgctggttacggtgaccgtaaggcttgatgaa acaacgcggcgagctttgatcaacgaccttttggaaacttcggcttcccctggagagagc gagattctccgcgctgtagaagtcaccattgttgtgcacgacgacatcattccgtggcgt tatccagctaagcgcgaactgcaatttggagaatggcagcgcaatgacattcttgcaggt atcttcgagccagccacgatcgacattgatctg…
Rheinheimera sp. D18: E0Z06_15160	atgagggaagcggtgatcgccgaagtatcgactcaactatcagaggtagttggcgtcatc gagcgccatctcgaaccgacgttgctggccgtacatttgtacggctccgcagtggatggc ggcctgaagccacacagtgatattgatttgctggttacggtgaccgtaaggcttgatgaa acaacgcggcgagctttgatcaacgaccttttggaaacttcggcttcccctggagagagc gagattctccgcgctgtagaagtcaccattgttgtgcacgacgacatcattccgtggcgt tatccagctaagcgcgaactgcaatttggagaatggcagcgcaatgacattcttgcaggt atcttcgagccagccacgatcgacattgatctg…
Rhizobium pusense IRBG74: BN877_II1271	atgagggaagcggtgatcgccgaagtatcgactcaactatcagaggtagttggcgtcatc gagcgccatctcgaaccgacgttgctggccgtacatttgtacggctccgcagtggatggc ggcctgaagccacacagtgatattgatttgctggttacggtgaccgtaaggcttgatgaa acaacgcggcgagctttgatcaacgaccttttggaaacttcggcttcccctggagagagc gagattctccgcgctgtagaagtcaccattgttgtgcacgacgacatcattccgtggcgt tatccagctaagcgcgaactgcaatttggagaatggcagcgcaatgacattcttgcaggt atcttcgagccagccacgatcgacattgatctg…
Salmonella enterica subsp. enterica serovar Choleraesuis: SCH_051	atgagggaagcggtgatcgccgaagtatcgactcaactatcagaggtagttggcgtcatc gagcgccatctcgaaccgacgttgctggccgtacatttgtacggctccgcagtggatggc ggcctgaagccacacagtgatattgatttgctggttacggtgaccgtaaggcttgatgaa acaacgcggcgagctttgatcaacgaccttttggaaacttcggcttcccctggagagagc gagattctccgcgctgtagaagtcaccattgttgtgcacgacgacatcattccgtggcgt tatccagctaagcgcgaactgcaatttggagaatggcagcgcaatgacattcttgcaggt atcttcgagccagccacgatcgacattgatctg…
Salmonella enterica subsp. enterica serovar Typhimurium U288: STU288_1p00740	atgagggaagcggtgatcgccgaagtatcgactcaactatcagaggtagttggcgtcatc gagcgccatctcgaaccgacgttgctggccgtacatttgtacggctccgcagtggatggc ggcctgaagccacacagtgatattgatttgctggttacggtgaccgtaaggcttgatgaa acaacgcggcgagctttgatcaacgaccttttggaaacttcggcttcccctggagagagc gagattctccgcgctgtagaagtcaccattgttgtgcacgacgacatcattccgtggcgt tatccagctaagcgcgaactgcaatttggagaatggcagcgcaatgacattcttgcaggt atcttcgagccagccacgatcgacattgatctg…
Salmonella enterica subsp. enterica serovar Schwarzengrund: SeSA_B0063	atgagggaagcggtgatcgccgaagtatcgactcaactatcagaggtagttggcgtcatc gagcgccatctcgaaccgacgttgctggccgtacatttgtacggctccgcagtggatggc ggcctgaagccacacagtgatattgatttgctggttacggtgaccgtaaggcttgatgaa acaacgcggcgagctttgatcaacgaccttttggaaacttcggcttcccctggagagagc gagattctccgcgctgtagaagtcaccattgttgtgcacgacgacatcattccgtggcgt tatccagctaagcgcgaactgcaatttggagaatggcagcgcaatgacattcttgcaggt atcttcgagccagccacgatcgacattgatctg…
Synechocystis sp. IPPAS B-1465: C7I86_08920	atgagggaagcggtgatcgccgaagtatcgactcaactatcagaggtagttggcgtcatc gagcgccatctcgaaccgacgttgctggccgtacatttgtacggctccgcagtggatggc ggcctgaagccacacagtgatattgatttgctggttacggtgaccgtaaggcttgatgaa acaacgcggcgagctttgatcaacgaccttttggaaacttcggcttcccctggagagagc gagattctccgcgctgtagaagtcaccattgttgtgcacgacgacatcattccgtggcgt tatccagctaagcgcgaactgcaatttggagaatggcagcgcaatgacattcttgcaggt atcttcgagccagccacgatcgacattgatctg…
Venatorbacter cucullus: GJQ55_09870	atgagggaagcggtgatcgccgaagtatcgactcaactatcagaggtagttggcgtcatc gagcgccatctcgaaccgacgttgctggccgtacatttgtacggctccgcagtggatggc ggcctgaagccacacagtgatattgatttgctggttacggtgaccgtaaggcttgatgaa acaacgcggcgagctttgatcaacgaccttttggaaacttcggcttcccctggagagagc gagattctccgcgctgtagaagtcaccattgttgtgcacgacgacatcattccgtggcgt tatccagctaagcgcgaactgcaatttggagaatggcagcgcaatgacattcttgcaggt atcttcgagccagccacgatcgacattgatctg…
Salmonella enterica subsp. enterica serovar Heidelberg 41578: SEEH1578_00460	atgagggaagcggtgatcgccgaagtatcgactcaactatcagaggtagttggcgtcatc gagcgccatctcgaaccgacgttgctggccgtacatttgtacggctccgcagtggatggc ggcctgaagccacacagtgatattgatttgctggttacggtgaccgtaaggcttgatgaa acaacgcggcgagctttgatcaacgaccttttggaaacttcggcttcccctggagagagc gagattctccgcgctgtagaagtcaccattgttgtgcacgacgacatcattccgtggcgt tatccagctaagcgcgaactgcaatttggagaatggcagcgcaatgacattcttgcaggt atcttcgagccagccacgatcgacattgatctg…
Aeromonas hydrophila MX16A: BOQ57_11180	atgagggaagcggtgatcgccgaagtatcgactcaactatcagaggtagttggcgtcatc gagcgccatctcgaaccgacgttgctggccgtacatttgtacggctccgcagtggatggc ggcctgaagccacacagtgatattgatttgctggttacggtgaccgtaaggcttgatgaa acaacgcggcgagctttgatcaacgaccttttggaaacttcggcttcccctggagagagc gagattctccgcgctgtagaagtcaccattgttgtgcacgacgacatcattccgtggcgt tatccagctaagcgcgaactgcaatttggagaatggcagcgcaatgacattcttgcaggt atcttcgagccagccacgatcgacattgatctg…
Citrobacter sedlakii: JY391_23580	atgagggaagcggtgatcgccgaagtatcgactcaactatcagaggtagttggcgtcatc gagcgccatctcgaaccgacgttgctggccgtacatttgtacggctccgcagtggatggc ggcctgaagccacacagtgatattgatttgctggttacggtgaccgtaaggcttgatgaa acaacgcggcgagctttgatcaacgaccttttggaaacttcggcttcccctggagagagc gagattctccgcgctgtagaagtcaccattgttgtgcacgacgacatcattccgtggcgt tatccagctaagcgcgaactgcaatttggagaatggcagcgcaatgacattcttgcaggt atcttcgagccagccacgatcgacattgatctg…
Escherichia coli O83 H1 NRG 857C (AIEC): NRG857_30102	atgagggaagcggtgatcgccgaagtatcgactcaactatcagaggtagttggcgtcatc gagcgccatctcgaaccgacgttgctggccgtacatttgtacggctccgcagtggatggc ggcctgaagccacacagtgatattgatttgctggttacggtgaccgtaaggcttgatgaa acaacgcggcgagctttgatcaacgaccttttggaaacttcggcttcccctggagagagc gagattctccgcgctgtagaagtcaccattgttgtgcacgacgacatcattccgtggcgt tatccagctaagcgcgaactgcaatttggagaatggcagcgcaatgacattcttgcaggt atcttcgagccagccacgatcgacattgatctg…
Klebsiella grimontii: JJJ10_29165	atgagggaagcggtgatcgccgaagtatcgactcaactatcagaggtagttggcgtcatc gagcgccatctcgaaccgacgttgctggccgtacatttgtacggctccgcagtggatggc ggcctgaagccacacagtgatattgatttgctggttacggtgaccgtaaggcttgatgaa acaacgcggcgagctttgatcaacgaccttttggaaacttcggcttcccctggagagagc gagattctccgcgctgtagaagtcaccattgttgtgcacgacgacatcattccgtggcgt tatccagctaagcgcgaactgcaatttggagaatggcagcgcaatgacattcttgcaggt atcttcgagccagccacgatcgacattgatctg…
Klebsiella oxytoca CAV1374: AB185_02720	atgagggaagcggtgatcgccgaagtatcgactcaactatcagaggtagttggcgtcatc gagcgccatctcgaaccgacgttgctggccgtacatttgtacggctccgcagtggatggc ggcctgaagccacacagtgatattgatttgctggttacggtgaccgtaaggcttgatgaa acaacgcggcgagctttgatcaacgaccttttggaaacttcggcttcccctggagagagc gagattctccgcgctgtagaagtcaccattgttgtgcacgacgacatcattccgtggcgt tatccagctaagcgcgaactgcaatttggagaatggcagcgcaatgacattcttgcaggt atcttcgagccagccacgatcgacattgatctg…
Pseudomonas putida HB3267: B479_26984	atgagggaagcggtgatcgccgaagtatcgactcaactatcagaggtagttggcgtcatc gagcgccatctcgaaccgacgttgctggccgtacatttgtacggctccgcagtggatggc ggcctgaagccacacagtgatattgatttgctggttacggtgaccgtaaggcttgatgaa acaacgcggcgagctttgatcaacgaccttttggaaacttcggcttcccctggagagagc gagattctccgcgctgtagaagtcaccattgttgtgcacgacgacatcattccgtggcgt tatccagctaagcgcgaactgcaatttggagaatggcagcgcaatgacattcttgcaggt atcttcgagccagccacgatcgacattgatctg…
Klebsiella pneumoniae subsp. pneumoniae KPNIH30: KPNIH30_26930	atgagggaagcggtgatcgccgaagtatcgactcaactatcagaggtagttggcgtcatc gagcgccatttcgaaccgacgttgctggccgtacatttgtacggctccgcagtggatggc ggcctgaagccacacagtgatattgatttgctggttacggtgaccgtaaggcttgatgaa acaacgcggcgagctttgatcaacgaccttttggaaacttcggcttcccctggagagagc gagattctccgcgctgtagaagtcaccattgttgtgcacgacgacatcattccgtggcgt tatccagctaagcgcgaactgcaatttggagaatggcagcgcaatgacattcttgcaggt atcttcgagccagccacgatcgacattgatctg…
Aeromonas simiae: FE240_15575	atgagggaagtggtgatcgccgaagtatcgactcaactatcagaggtagttggcgtcatc gagcgccatctcgaaccgacgttgctggccgtacatttgtacggctccgcagtggatggc ggcctgaagccacacagtgatattgatttgctggttacggtgaccgtaaggcttgatgaa acaacgcggcgagctttgatcaacgaccttttggaaacttcggcttcccctggagagagc gagattctccgcgctgtagaagtcaccattgttgtgcacgacgacatcattccgtggcgt tatccagctaagcgcgaactgcaatttggagaatggcagcgcaatgacattcttgcaggt atcttcgagccagccacgatcgacattgatctg…
Citrobacter freundii: CFNIH1_0615	atgagggaagtggtgatcgccgaagtatcgactcaactatcagaggtagttggcgtcatc gagcgccatctcgaaccgacgttgctggccgtacatttgtacggctccgcagtggatggc ggcctgaagccacacagtgatattgatttgctggttacggtgaccgtaaggcttgatgaa acaacgcggcgagctttgatcaacgaccttttggaaacttcggcttcccctggagagagc gagattctccgcgctgtagaagtcaccattgttgtgcacgacgacatcattccgtggcgt tatccagctaagcgcgaactgcaatttggagaatggcagcgcaatgacattcttgcaggt atcttcgagccagccacgatcgacattgatctg…
Salmonella enterica subsp. enterica serovar Typhimurium T000240: STMDT12_C39240	atgagggaagtggtgatcgccgaagtatcgactcaactatcagaggtagttggcgtcatc gagcgccatctcgaaccgacgttgctggccgtacatttgtacggctccgcagtggatggc ggcctgaagccacacagtgatattgatttgctggttacggtgaccgtaaggcttgatgaa acaacgcggcgagctttgatcaacgaccttttggaaacttcggcttcccctggagagagc gagattctccgcgctgtagaagtcaccattgttgtgcacgacgacatcattccgtggcgt tatccagctaagcgcgaactgcaatttggagaatggcagcgcaatgacattcttgcaggt atcttcgagccagccacgatcgacattgatctg…
Shigella flexneri 2002017 (serotype Fxv): SFxv_1143	atgagggaagtggtgatcgccgaagtatcgactcaactatcagaggtagttggcgtcatc gagcgccatctcgaaccgacgttgctggccgtacatttgtacggctccgcagtggatggc ggcctgaagccacacagtgatattgatttgctggttacggtgaccgtaaggcttgatgaa acaacgcggcgagctttgatcaacgaccttttggaaacttcggcttcccctggagagagc gagattctccgcgctgtagaagtcaccattgttgtgcacgacgacatcattccgtggcgt tatccagctaagcgcgaactgcaatttggagaatggcagcgcaatgacattcttgcaggt atcttcgagccagccacgatcgacattgatctg…
Shigella flexneri Shi06HN006 (serotype Yv): SFyv_1489	atgagggaagtggtgatcgccgaagtatcgactcaactatcagaggtagttggcgtcatc gagcgccatctcgaaccgacgttgctggccgtacatttgtacggctccgcagtggatggc ggcctgaagccacacagtgatattgatttgctggttacggtgaccgtaaggcttgatgaa acaacgcggcgagctttgatcaacgaccttttggaaacttcggcttcccctggagagagc gagattctccgcgctgtagaagtcaccattgttgtgcacgacgacatcattccgtggcgt tatccagctaagcgcgaactgcaatttggagaatggcagcgcaatgacattcttgcaggt atcttcgagccagccacgatcgacattgatctg…
Yokenella regensburgei: HEC60_24125	atgagggaagtggtgatcgccgaagtatcgactcaactatcagaggtagttggcgtcatc gagcgccatctcgaaccgacgttgctggccgtacatttgtacggctccgcagtggatggc ggcctgaagccacacagtgatattgatttgctggttacggtgaccgtaaggcttgatgaa acaacgcggcgagctttgatcaacgaccttttggaaacttcggcttcccctggagagagc gagattctccgcgctgtagaagtcaccattgttgtgcacgacgacatcattccgtggcgt tatccagctaagcgcgaactgcaatttggagaatggcagcgcaatgacattcttgcaggt atcttcgagccagccacgatcgacattgatctg…
Citrobacter freundii complex sp. CFNIH3: C2U38_26810	atgagggaagcggtgatcgccgaagtatcgactcaactatcagaggtagttggcgtcatc gagcgccatctcgaaccgacgttgctggccgtacatttgtacggctccgcagtggatggc ggcctgaagccacacagtgatattgatttgctggttacggtgaccgtaaggcttgatgaa acaacgcggcgagctttgatcaacgaccttttggaaacttcggcttcccctggagagagc gagattctccgcgctgtagaagtcaccattgttgtgcacgacgacatcattccgtggcgt tatccagctaagcgcgaactgcaatttggagaatggcagcgcaatgacattcttgcaggt atcttcgagccagccacgatcgacattgatctg…
Citrobacter sp. CRE-46: AN232_27685	atgagggaagcggtgatcgccgaagtatcgactcaactatcagaggtagttggcgtcatc gagcgccatctcgaaccgacgttgctggccgtacatttgtacggctccgcagtggatggc ggcctgaagccacacagtgatattgatttgctggttacggtgaccgtaaggcttgatgaa acaacgcggcgagctttgatcaacgaccttttggaaacttcggcttcccctggagagagc gagattctccgcgctgtagaagtcaccattgttgtgcacgacgacatcattccgtggcgt tatccagctaagcgcgaactgcaatttggagaatggcagcgcaatgacattcttgcaggt atcttcgagccagccacgatcgacattgatctg…
Citrobacter sp. CFNIH10: C2U53_00295	atgagggaagcggtgatcgccgaagtatcgactcaactatcagaggtagttggcgtcatc gagcgccatctcgaaccgacgttgctggccgtacatttgtacggctccgcagtggatggc ggcctgaagccacacagtgatattgatttgctggttacggtgaccgtaaggcttgatgaa acaacgcggcgagctttgatcaacgaccttttggaaacttcggcttcccctggagagagc gagattctccgcgctgtagaagtcaccattgttgtgcacgacgacatcattccgtggcgt tatccagctaagcgcgaactgcaatttggagaatggcagcgcaatgacattcttgcaggt atcttcgagccagccacgatcgacattgatctg…
Enterobacteriaceae bacterium ENNIH2: C2U52_00370	atgagggaagcggtgatcgccgaagtatcgactcaactatcagaggtagttggcgtcatc gagcgccatctcgaaccgacgttgctggccgtacatttgtacggctccgcagtggatggc ggcctgaagccacacagtgatattgatttgctggttacggtgaccgtaaggcttgatgaa acaacgcggcgagctttgatcaacgaccttttggaaacttcggcttcccctggagagagc gagattctccgcgctgtagaagtcaccattgttgtgcacgacgacatcattccgtggcgt tatccagctaagcgcgaactgcaatttggagaatggcagcgcaatgacattcttgcaggt atcttcgagccagccacgatcgacattgatctg…
Enterobacter roggenkampii 35734: LI67_024955	atgagggaagcggtgatcgccgaagtatcgactcaactatcagaggtagttggcgtcatc gagcgccatctcgaaccgacgttgctggccgtacatttgtacggctccgcagtggatggc ggcctgaagccacacagtgatattgatttgctggttacggtgaccgtaaggcttgatgaa acaacgcggcgagctttgatcaacgaccttttggaaacttcggcttcccctggagagagc gagattctccgcgctgtagaagtcaccattgttgtgcacgacgacatcattccgtggcgt tatccagctaagcgcgaactgcaatttggagaatggcagcgcaatgacattcttgcaggt atcttcgagccagccacgatcgacattgatctg…
Klebsiella oxytoca KONIH1: KONIH1_32185	atgagggaagcggtgatcgccgaagtatcgactcaactatcagaggtagttggcgtcatc gagcgccatctcgaaccgacgttgctggccgtacatttgtacggctccgcagtggatggc ggcctgaagccacacagtgatattgatttgctggttacggtgaccgtaaggcttgatgaa acaacgcggcgagctttgatcaacgaccttttggaaacttcggcttcccctggagagagc gagattctccgcgctgtagaagtcaccattgttgtgcacgacgacatcattccgtggcgt tatccagctaagcgcgaactgcaatttggagaatggcagcgcaatgacattcttgcaggt atcttcgagccagccacgatcgacattgatctg…
Klebsiella pneumoniae 30660/NJST258_1: KPNJ1_05669	atgagggaagcggtgatcgccgaagtatcgactcaactatcagaggtagttggcgtcatc gagcgccatctcgaaccgacgttgctggccgtacatttgtacggctccgcagtggatggc ggcctgaagccacacagtgatattgatttgctggttacggtgaccgtaaggcttgatgaa acaacgcggcgagctttgatcaacgaccttttggaaacttcggcttcccctggagagagc gagattctccgcgctgtagaagtcaccattgttgtgcacgacgacatcattccgtggcgt tatccagctaagcgcgaactgcaatttggagaatggcagcgcaatgacattcttgcaggt atcttcgagccagccacgatcgacattgatctg…
Klebsiella pneumoniae blaNDM-1: FH42_25795	atgagggaagcggtgatcgccgaagtatcgactcaactatcagaggtagttggcgtcatc gagcgccatctcgaaccgacgttgctggccgtacatttgtacggctccgcagtggatggc ggcctgaagccacacagtgatattgatttgctggttacggtgaccgtaaggcttgatgaa acaacgcggcgagctttgatcaacgaccttttggaaacttcggcttcccctggagagagc gagattctccgcgctgtagaagtcaccattgttgtgcacgacgacatcattccgtggcgt tatccagctaagcgcgaactgcaatttggagaatggcagcgcaatgacattcttgcaggt atcttcgagccagccacgatcgacattgatctg…
Klebsiella pneumoniae subsp. pneumoniae KPNIH32: KPNIH32_27930	atgagggaagcggtgatcgccgaagtatcgactcaactatcagaggtagttggcgtcatc gagcgccatctcgaaccgacgttgctggccgtacatttgtacggctccgcagtggatggc ggcctgaagccacacagtgatattgatttgctggttacggtgaccgtaaggcttgatgaa acaacgcggcgagctttgatcaacgaccttttggaaacttcggcttcccctggagagagc gagattctccgcgctgtagaagtcaccattgttgtgcacgacgacatcattccgtggcgt tatccagctaagcgcgaactgcaatttggagaatggcagcgcaatgacattcttgcaggt atcttcgagccagccacgatcgacattgatctg…
Klebsiella pneumoniae subsp. pneumoniae MGH 78578 (serotype K52): KPN_pKPN4p07059	atgagggaagcggtgatcgccgaagtatcgactcaactatcagaggtagttggcgtcatc gagcgccatctcgaaccgacgttgctggccgtacatttgtacggctccgcagtggatggc ggcctgaagccacacagtgatattgatttgctggttacggtgaccgtaaggcttgatgaa acaacgcggcgagctttgatcaacgaccttttggaaacttcggcttcccctggagagagc gagattctccgcgctgtagaagtcaccattgttgtgcacgacgacatcattccgtggcgt tatccagctaagcgcgaactgcaatttggagaatggcagcgcaatgacattcttgcaggt atcttcgagccagccacgatcgacattgatctg…
Klebsiella pneumoniae subsp. pneumoniae KPNIH29: KPNIH29_26630	atgagggaagcggtgatcgccgaagtatcgactcaactatcagaggtagttggcgtcatc gagcgccatctcgaaccgacgttgctggccgtacatttgtacggctccgcagtggatggc ggcctgaagccacacagtgatattgatttgctggttacggtgaccgtaaggcttgatgaa acaacgcggcgagctttgatcaacgaccttttggaaacttcggcttcccctggagagagc gagattctccgcgctgtagaagtcaccattgttgtgcacgacgacatcattccgtggcgt tatccagctaagcgcgaactgcaatttggagaatggcagcgcaatgacattcttgcaggt atcttcgagccagccacgatcgacattgatctg…
Nitrosomonas stercoris: Nstercoris_00876	atgagggaagcggtgatcgccgaagtatcgactcaactatcagaggtagttggcgtcatc gagcgccatctcgaaccgacgttgctggccgtacatttgtacggctccgcagtggatggc ggcctgaagccacacagtgatattgatttgctggttacggtgaccgtaaggcttgatgaa acaacgcggcgagctttgatcaacgaccttttggaaacttcggcttcccctggagagagc gagattctccgcgctgtagaagtcaccattgttgtgcacgacgacatcattccgtggcgt tatccagctaagcgcgaactgcaatttggagaatggcagcgcaatgacattcttgcaggt atcttcgagccagccacgatcgacattgatctg…
Providencia huaxiensis: CYG50_16055	atgagggaagcggtgatcgccgaagtatcgactcaactatcagaggtagttggcgtcatc gagcgccatctcgaaccgacgttgctggccgtacatttgtacggctccgcagtggatggc ggcctgaagccacacagtgatattgatttgctggttacggtgaccgtaaggcttgatgaa acaacgcggcgagctttgatcaacgaccttttggaaacttcggcttcccctggagagagc gagattctccgcgctgtagaagtcaccattgttgtgcacgacgacatcattccgtggcgt tatccagctaagcgcgaactgcaatttggagaatggcagcgcaatgacattcttgcaggt atcttcgagccagccacgatcgacattgatctg…
Shigella sonnei Ss046: SSON_3896	atgagggaagcggtgatcgccgaagtatcgactcaactatcagaggtagttggcgtcatc gagcgccatctcgaaccgacgttgctggccgtacatttgtacggctccgcagtggatggc ggcctgaagccacacagtgatattgatttgctggttacggtgaccgtaaggcttgatgaa acaacgcggcgagctttgatcaacgaccttttggaaacttcggcttcccctggagagagc gagattctccgcgctgtagaagtcaccattgttgtgcacgacgacatcattccgtggcgt tatccagctaagcgcgaactgcaatttggagaatggcagcgcaatgacattcttgcaggt atcttcgagccagccacgatcgacattgatctg…
Acinetobacter baumannii MDR-TJ: ABTJ_01327	gtgatcgccgaagtatcgactcaactatcagaggtagttggcgtcatcgagcgccatctc gaaccgacgttgctggccgtacatttgtacggctccgcagtggatggcggcctgaagcca cacagtgatattgatttgctggttacggtgaccgtaaggcttgatgaaacaacgcggcga gctttgatcaacgaccttttggaaacttcggcttcccctggagagagcgagattctccgc gctgtagaagtcaccattgttgtgcacgacgacatcattccgtggcgttatccagctaag cgcgaactgcaatttggagaatggcagcgcaatgacattcttgcaggtatcttcgagcca gccacgatcgacattgatctggctatcttgctg…
Neisseria brasiliensis: GJV52_06020	atgagggaagcggtgatcgccgaagtatcgactcaactatcagaggtagttggcgtcatc gagcgccatctcgaaccgacgttgctggccgtacatttgtacggctccgcagtggatggc ggcctgaagccacacagtgatattgatttgctggttacggtgaccgtaaggcttgatgaa acaacgcggcgagctttgatcagcgaccttttggaaacttcggcttcccctggagagagc gagattctccgcgctgtagaagtcaccattgttgtgcacgacgacatcattccgtggcgt tatccagctaagcgcgaactgcaatttggagaatggcagcgcaatgacattcttgcaggt atcttcgagccagccacgatcgacattgatctg…
Aeromonas sp. ASNIH3: C2U39_10275	atgagggaagcggtgatcgccgaagtatcgactcaactatcagaggtagttggcgtcatc gagcgccatctcgaaccgacgttgctggccgtacatttgtacggctccgcagtggatggc ggcctgaagccacacagtgatattgatttgctggttacggtgaccgtaaggcttgatgaa acaacgcggcgagctttgatcaacgaccttttggaaacttcggcttcccctggagagagc gagattctccgcgctgtagaagtcaccattgttgtgcacgacgacatcattccgtggcgt tatccagctaagcgcgaactgcaatttggagaatggcagcgcaatgacattcttgcaggt atcttcgagccagccacgatcgacattgatctg…
Pasteurella multocida 36950: Pmu_03420	atgagggaagcggtgaccatcgaaatttcgaaccaactatcagaggtgctaagcgtcatt gagcgccatctggaatcaacgttgctggccgtgcatttgtacggctccgcagtggatggc ggcctgaagccatacagcgatattgatttgttggttactgtggccgtaaagcttgatgaa acgacgcggcgagcattgctcaatgatcttatggaggcttcggctttccctggcgagagc gagacgctccgcgctatagaagtcacccttgtcgtgcatgacgacatcatcccgtggcgt tatccggctaagcgcgagctgcaatttggagaatggcagcgcaatgacattcttgcgggt atcttcgagccagccatgatcgacattgatctg…
Shewanella sp. FDAARGOS_354: CEQ32_08445	atgagggacgcagtgatcgccgaaatttcgacacaactgttagaggtgcttagtgtcatt gagcgccatctggagccgacgttgctggccgtgcatttgtacggctccgcagtgaatggc ggcctgaagccatacagcgatattgatttgctggttactgtgactgtaaggcttaatgaa acaacgcggcgagctttgctcaacgaccttctggaggtttcgactttccccggcgagagt gaggctctccgcgctatagaagtcaccattgtcgtgcacgacgacatcattccgtggcgt tatccagctaagcgagaactgcaatttggagaatggcagcgcaatgacattcttgcgggt atcttcgagccagccacgatcgacattgatctg…
Paralysiella testudinis: JQU52_07645	atgagggtagcggtgaccatcgaaatttcgaaccaactatcagaggtgctaagcgtcatt gagcgccatctggaatcaacgttgctggccgtgcatttgtacggctccgcagtggatggc ggcctgaagccatacagcgatattgatttgttggttactgtggccgtaaagcttgatgaa acgacgcggcgagcattgctcaatgaccttatggaggcttcggctttccctggcgagagc gagacgctccgcgctatagaagtcacccttgtcgtgcatgacgacatcatcccgtggcgt tatccggctaagcgcgagctgcaatttggagaatggcagcgcaatgacattcttgcgggt atcttcgagccagccatgatcgacattgatcta…
Escherichia coli SMS-3-5 (environmental): EcSMS35_A0135	gtgttagacatcatgagggtagcggtgaccatcgaaatttcgaaccaactatcagaggtg ctaagcgtcattgagcgccatctggaatcaacgttgctggccgtgcatttgtacggctcc gcagtggatggcggcctgaagccatacagcgatattgatttgttggttactgtggccgta aagcttgatgaaacgacgcggcgagcattgctcaatgaccttatggaggcttcggctttc cctggcgagagcgagacgctccgcgctatagaagtcacccttgtcgtgcatgacgacatc atcccgtggcgttatccggctaagcgcgagctgcaatttggagaatggcagcgcaatgac attcttgcgggtatcttcgagccagccatgatc…
Aeromonas sp. ASNIH5: C2U30_02790	atgagggaagcggtgaccatcgaaatttcgaaccaactatcagaggtgctaagcgtcatt gagcgccatctggaatcaacgttgctggccgtgcatttgtacggctccgcagtggatggc ggcctgaagccatacagcgatattgatttgttggttactgtggccgtaaagcttgatgaa acgacgcggcgagcattgctcaatgatcttatggaggcttcggctttccctggcgagagc gagacgctccgcgctatagaagtcacccttgtcgtgcatgacgacatcatcccgtggcgt tatccggctaagcgcgagctgcaatttggagaatggcagcgcaatgacattcttgcgggt atcttcgagccagccatgatcgacattgatcta…
Glutamicibacter protophormiae: JQN66_18130	atgagggaagcggtgaccatcgaaatttcgaaccaactatcagaggtgctaagcgtcatt gagcgccatctggaatcaacgttgctggccgtgcatttgtacggctccgcagtggatggc ggcctgaagccatacagcgatattgatttgttggttactgtggccgtaaagcttgatgaa acgacgcggcgagcattgctcaatgatcttatggaggcttcggctttccctggcgagagc gagacgctccgcgctatagaagtcacccttgtcgtgcatgacgacatcatcccgtggcgt tatccggctaagcgcgagctgcaatttggagaatggcagcgcaatgacattcttgcgggt atcttcgagccagccatgatcgacattgatcta…
Klebsiella michiganensis E718: A225_R1p0760	atgagggaagcggtgaccatcgaaatttcgaaccaactatcagaggtgctaagcgtcatt gagcgccatctggaatcaacgttgctggccgtgcatttgtacggctccgcagtggatggc ggcctgaagccatacagcgatattgatttgttggttactgtggccgtaaagcttgatgaa acgacgcggcgagcattgctcaatgatcttatggaggcttcggctttccctggcgagagc gagacgctccgcgctatagaagtcacccttgtcgtgcatgacgacatcatcccgtggcgt tatccggctaagcgcgagctgcaatttggagaatggcagcgcaatgacattcttgcgggt atcttcgagccagccatgatcgacattgatcta…
Klebsiella pneumoniae subsp. pneumoniae KPNIH10: KPNIH10_26705	atgagggaagcggtgaccatcgaaatttcgaaccaactatcagaggtgctaagcgtcatt gagcgccatctggaatcaacgttgctggccgtgcatttgtacggctccgcagtggatggc ggcctgaagccatacagcgatattgatttgttggttactgtggccgtaaagcttgatgaa acgacgcggcgagcattgctcaatgatcttatggaggcttcggctttccctggcgagagc gagacgctccgcgctatagaagtcacccttgtcgtgcatgacgacatcatcccgtggcgt tatccggctaagcgcgagctgcaatttggagaatggcagcgcaatgacattcttgcgggt atcttcgagccagccatgatcgacattgatcta…
Pseudoxanthomonas mexicana: H4W19_04340	atgagggaagcggtgaccatcgaaatttcgaaccaactatcagaggtgctaagcgtcatt gagcgccatctggaatcaacgttgctggccgtgcatttgtacggctccgcagtggatggc ggcctgaagccatacagcgatattgatttgttggttactgtggccgtaaagcttgatgaa acgacgcggcgagcattgctcaatgatcttatggaggcttcggctttccctggcgagagc gagacgctccgcgctatagaagtcacccttgtcgtgcatgacgacatcatcccgtggcgt tatccggctaagcgcgagctgcaatttggagaatggcagcgcaatgacattcttgcgggt atcttcgagccagccatgatcgacattgatcta…
Alcaligenes faecalis ZD02: UZ73_19160	atgagggtagcggtgaccatcgaaatttcgaaccaactatcagaggtgctaagcgtcatt gagcgccatctggaatcaacgttgctggccgtgcatttgtacggctccgcagtggatggc ggcctgaagccatacagcgatattgatttgttggttactgtggccgtaaagcttgatgaa acgacgcggcgagcattgctcaatgaccttatggaggcttcggctttccctggcgagagc gagacgctccgcgctatagaagtcacccttgtcgtgcatgacgacatcatcccgtggcgt tatccggctaagcgcgagctgcaatttggagaatggcagcgcaatgacattcttgcgggt atcttcgagccagccatgatcgacattgatcta…
Acinetobacter junii: BVL33_11240	atgagggtagcggtgaccatcgaaatttcgaaccaactatcagaggtgctaagcgtcatt gagcgccatctggaatcaacgttgctggccgtgcatttgtacggctccgcagtggatggc ggcctgaagccatacagcgatattgatttgttggttactgtggccgtaaagcttgatgaa acgacgcggcgagcattgctcaatgaccttatggaggcttcggctttccctggcgagagc gagacgctccgcgctatagaagtcacccttgtcgtgcatgacgacatcatcccgtggcgt tatccggctaagcgcgagctgcaatttggagaatggcagcgcaatgacattcttgcgggt atcttcgagccagccatgatcgacattgatcta…
Citrobacter farmeri: CI104_25625	atgagggtagcggtgaccatcgaaatttcgaaccaactatcagaggtgctaagcgtcatt gagcgccatctggaatcaacgttgctggccgtgcatttgtacggctccgcagtggatggc ggcctgaagccatacagcgatattgatttgttggttactgtggccgtaaagcttgatgaa acgacgcggcgagcattgctcaatgaccttatggaggcttcggctttccctggcgagagc gagacgctccgcgctatagaagtcacccttgtcgtgcatgacgacatcatcccgtggcgt tatccggctaagcgcgagctgcaatttggagaatggcagcgcaatgacattcttgcgggt atcttcgagccagccatgatcgacattgatcta…
Enterobacter hormaechei subsp. steigerwaltii: LI62_012770	atgagggtagcggtgaccatcgaaatttcgaaccaactatcagaggtgctaagcgtcatt gagcgccatctggaatcaacgttgctggccgtgcatttgtacggctccgcagtggatggc ggcctgaagccatacagcgatattgatttgttggttactgtggccgtaaagcttgatgaa acgacgcggcgagcattgctcaatgaccttatggaggcttcggctttccctggcgagagc gagacgctccgcgctatagaagtcacccttgtcgtgcatgacgacatcatcccgtggcgt tatccggctaagcgcgagctgcaatttggagaatggcagcgcaatgacattcttgcgggt atcttcgagccagccatgatcgacattgatcta…
Phytobacter ursingii: AB182_03100	atgagggtagcggtgaccatcgaaatttcgaaccaactatcagaggtgctaagcgtcatt gagcgccatctggaatcaacgttgctggccgtgcatttgtacggctccgcagtggatggc ggcctgaagccatacagcgatattgatttgttggttactgtggccgtaaagcttgatgaa acgacgcggcgagcattgctcaatgaccttatggaggcttcggctttccctggcgagagc gagacgctccgcgctatagaagtcacccttgtcgtgcatgacgacatcatcccgtggcgt tatccggctaagcgcgagctgcaatttggagaatggcagcgcaatgacattcttgcgggt atcttcgagccagccatgatcgacattgatcta…
Salmonella enterica subsp. enterica serovar Typhimurium DT104: DT104_38561	atgagggtagcggtgaccatcgaaatttcgaaccaactatcagaggtgctaagcgtcatt gagcgccatctggaatcaacgttgctggccgtgcatttgtacggctccgcagtggatggc ggcctgaagccatacagcgatattgatttgttggttactgtggccgtaaagcttgatgaa acgacgcggcgagcattgctcaatgaccttatggaggcttcggctttccctggcgagagc gagacgctccgcgctatagaagtcacccttgtcgtgcatgacgacatcatcccgtggcgt tatccggctaagcgcgagctgcaatttggagaatggcagcgcaatgacattcttgcgggt atcttcgagccagccatgatcgacattgatcta…
Salmonella enterica subsp. enterica serovar Typhimurium 138736: CY43_20060	atgagggtagcggtgaccatcgaaatttcgaaccaactatcagaggtgctaagcgtcatt gagcgccatctggaatcaacgttgctggccgtgcatttgtacggctccgcagtggatggc ggcctgaagccatacagcgatattgatttgttggttactgtggccgtaaagcttgatgaa acgacgcggcgagcattgctcaatgaccttatggaggcttcggctttccctggcgagagc gagacgctccgcgctatagaagtcacccttgtcgtgcatgacgacatcatcccgtggcgt tatccggctaagcgcgagctgcaatttggagaatggcagcgcaatgacattcttgcgggt atcttcgagccagccatgatcgacattgatcta…
Simplicispira suum: C6571_18320	atgagggtagcggtgaccatcgaaatttcgaaccaactatcagaggtgctaagcgtcatt gagcgccatctggaatcaacgttgctggccgtgcatttgtacggctccgcagtggatggc ggcctgaagccatacagcgatattgatttgttggttactgtggccgtaaagcttgatgaa acgacgcggcgagcattgctcaatgaccttatggaggcttcggctttccctggcgagagc gagacgctccgcgctatagaagtcacccttgtcgtgcatgacgacatcatcccgtggcgt tatccggctaagcgcgagctgcaatttggagaatggcagcgcaatgacattcttgcgggt atcttcgagccagccatgatcgacattgatcta…
Serratia marcescens SM39: SM39_pSMC1_34	atgagggtagcggtgaccatcgaaatttcgaaccaactatcagaggtgctaagcgtcatt gagcgccatctggaatcaacgttgctggccgtgcatttgtacggctccgcagtggatggc ggcctgaagccatacagcgatattgatttgttggttactgtggccgtaaagcttgatgaa acgacgcggcgagcattgctcaatgaccttatggaggcttcggctttccctggcgagagc gagacgctccgcgctatagaagtcacccttgtcgtgcatgacgacatcatcccgtggcgt tatccggctaagcgcgagctgcaatttggagaatggcagcgcaatgacattcttgcgggt atcttcgagccagccatgatcgacattgatcta…
Thauera humireducens: AC731_003650	atgagggtagcggtgaccatcgaaatttcgaaccaactatcagaggtgctaagcgtcatt gagcgccatctggaatcaacgttgctggccgtgcatttgtacggctccgcagtggatggc ggcctgaagccatacagcgatattgatttgttggttactgtggccgtaaagcttgatgaa acgacgcggcgagcattgctcaatgaccttatggaggcttcggctttccctggcgagagc gagacgctccgcgctatagaagtcacccttgtcgtgcatgacgacatcatcccgtggcgt tatccggctaagcgcgagctgcaatttggagaatggcagcgcaatgacattcttgcgggt atcttcgagccagccatgatcgacattgatcta…
Klebsiella pneumoniae JM45: N559_5186	gtgaccatcgaaatttcgaaccaactatcagaggtgctaagcgtcattgagcgccatctg gaatcaacgttgctggccgtgcatttgtacggctccgcagtggatggcggcctgaagcca tacagcgatattgatttgttggttactgtggccgtaaagcttgatgaaacgacgcggcga gcattgctcaatgatcttatggaggcttcggctttccctggcgagagcgagacgctccgc gctatagaagtcacccttgtcgtgcatgacgacatcatcccgtggcgttatccggctaag cgcgagctgcaatttggagaatggcagcgcaatgacattcttgcgggtatcttcgagcca gccatgatcgacattgatctagctatcctgctt…
Klebsiella pneumoniae subsp. pneumoniae HS11286: KPHS_p300690	gtgaccatcgaaatttcgaaccaactatcagaggtgctaagcgtcattgagcgccatctg gaatcaacgttgctggccgtgcatttgtacggctccgcagtggatggcggcctgaagcca tacagcgatattgatttgttggttactgtggccgtaaagcttgatgaaacgacgcggcga gcattgctcaatgatcttatggaggcttcggctttccctggcgagagcgagacgctccgc gctatagaagtcacccttgtcgtgcatgacgacatcatcccgtggcgttatccggctaag cgcgagctgcaatttggagaatggcagcgcaatgacattcttgcgggtatcttcgagcca gccatgatcgacattgatctagctatcctgctt…
Klebsiella pneumoniae PMK1: PMK1_ndm00221	gtgaccatcgaaatttcgaaccaactatcagaggtgctaagcgtcattgagcgccatctg gaatcaacgttgctggccgtgcatttgtacggctccgcagtggatggcggcctgaagcca tacagcgatattgatttgttggttactgtggccgtaaagcttgatgaaacgacgcggcga gcattgctcaatgatcttatggaggcttcggctttccctggcgagagcgagacgctccgc gctatagaagtcacccttgtcgtgcatgacgacatcatcccgtggcgttatccggctaag cgcgagctgcaatttggagaatggcagcgcaatgacattcttgcgggtatcttcgagcca gccatgatcgacattgatctagctatcctgctt…
Metakosakonia sp. MRY16-398: MRY16398_p20070	gtgaccatcgaaatttcgaaccaactatcagaggtgctaagcgtcattgagcgccatctg gaatcaacgttgctggccgtgcatttgtacggctccgcagtggatggcggcctgaagcca tacagcgatattgatttgttggttactgtggccgtaaagcttgatgaaacgacgcggcga gcattgctcaatgaccttatggaggcttcggctttccctggcgagagcgagacgctccgc gctatagaagtcacccttgtcgtgcatgacgacatcatcccgtggcgttatccggctaag cgcgagctgcaatttggagaatggcagcgcaatgacattcttgcgggtatcttcgagcca gccatgatcgacattgatctagctatcctgctt…
Pseudomonas aeruginosa NCGM 1900: NCGM1900_3708	atgagtaacgcagtacccgccgagatttcggtacagctatcactggctctcaacgccatc gagcgtcatctggaatcaacgttgctggccgtgcatttgtacggctctgcactggacggt ggcctgaagccatacagtgatattgatttgctggttactgtggctgcacggctcgatgag actgtccgacaagccctggtcgtagatctcttggaaatttctgcctcccctggccaaagt gaagctctccgcgccttggaagttaccatcgtcgtgcatggtgatgttgtcccttggcgt tatccggccagacgggaactgcaattcggggagtggcagcgtaaggacattcttgcgggc atcttcgagcccgccacaaccgatgttgatctg…
Schlegelella thermodepolymerans: IS481_17930	atgagtaacgcagtacccgccgagatttcggtacagctatcactggctctcaacgccatc gagcgtcatctggaatcaacgttgctggccgtgcatttgtacggctctgcactggacggt ggcctgaagccatacagtgatattgatttgctggttactgtggctgcacggctcgatgag actgtccgacaagccctggtcgtagatctcttggaaatttctgcctcccctggccaaagt gaggctctccgcgccttggaagttaccatcgtcgtgcatggtgatgttgtcccttggcgt tatccggccagacgggaactgcaattcggggagtggcagcgtaaggacattcttgcgggc atcttcgagcccgccacaaccgatgttgatctg…
Klebsiella huaxiensis: DA718_21680	atgagcaacgcagtgcccgccgagatttcggtacagctatcacaggcactcaacgtcatc gagcatcatctgggatcgacgttgctggccgtgcatttgtacggctctgcactcgacggt ggcctgaagccatgcagtgatattgatttgctggttactgtgactgcacagctcgatgag actgtgcggcaggctctgttcgtagatttcctggaagtttccgcttctcccggccaaagt gaagctctccgtgccttggaagttaccatcgtcgtgtacggcgatgttgttccttggcgt tatccagccagacgggaactgcaattcggggagtggcagcgcaaggacattcttgcgggc atcttcgagcccgcgacaaccgatgttgatctg…
Vibrio cholerae O1 2012EL-2176: EN18_05755	atgagcaacgcagtgcccgccgagatttcggtacagctatcacaggcactcaacgtcatc gagcatcatctgggatcgacgttgctggccgtgcatttgtacggctctgcactcgacggt ggcctgaagccatgcagtgatattgatttgctggttactgtgactgcacagctcgatgag actgtgcggcaggctctgttcgtagatttcctggaagtttccgcttctcccggccaaagt gaagctctccgtgccttggaagttaccatcgtcgtgtacggcgatgttgttccttggcgt tatccagccagacgggaactgcaattcggggagtggcagcgcaaggacattcttgcgggc atcttcgagcccgcgacaaccgatgttgatctg…
K17881	aadB gene	aminoglycoside 2''-adenylyltransferase
Enterobacter cloacae ECNIH2: ECNIH2_24600	atggacacaacgcaggtcacattgatacacaaaattctagctgcggcagatgagcgaaat ctgccgctctggatcggtgggggctgggcgatcgatgcacggctagggcgtgtaacacgc aagcacgatgatattgatctgacgtttcccggcgagaggcgcggcgagctcgaggcaata gttgaaatgctcggcgggcgcgtcatggaggagttggactatggattcttagcggagatc ggggatgagttacttgactgcgaacctgcttggtgggcagacgaagcgtatgaaatcgcg gaggctccgcagggctcgtgcccagaggcggctgagggcgtcatcgccgggcggccagtc cgttgtaacagctgggaggcgatcatctgggat…
Enterobacter cloacae ECNIH4: ECNIH4_23065	atggacacaacgcaggtcacattgatacacaaaattctagctgcggcagatgagcgaaat ctgccgctctggatcggtgggggctgggcgatcgatgcacggctagggcgtgtaacacgc aagcacgatgatattgatctgacgtttcccggcgagaggcgcggcgagctcgaggcaata gttgaaatgctcggcgggcgcgtcatggaggagttggactatggattcttagcggagatc ggggatgagttacttgactgcgaacctgcttggtgggcagacgaagcgtatgaaatcgcg gaggctccgcagggctcgtgcccagaggcggctgagggcgtcatcgccgggcggccagtc cgttgtaacagctgggaggcgatcatctgggat…
Enterobacter cloacae ECNIH5: ECNIH5_22890	atggacacaacgcaggtcacattgatacacaaaattctagctgcggcagatgagcgaaat ctgccgctctggatcggtgggggctgggcgatcgatgcacggctagggcgtgtaacacgc aagcacgatgatattgatctgacgtttcccggcgagaggcgcggcgagctcgaggcaata gttgaaatgctcggcgggcgcgtcatggaggagttggactatggattcttagcggagatc ggggatgagttacttgactgcgaacctgcttggtgggcagacgaagcgtatgaaatcgcg gaggctccgcagggctcgtgcccagaggcggctgagggcgtcatcgccgggcggccagtc cgttgtaacagctgggaggcgatcatctgggat…
Klebsiella pneumoniae subsp. pneumoniae MGH 78578 (serotype K52): KPN_pKPN5p08204	atgcgctcacgcaactggtccagaaccttgaccgaacgcagcggtggtaacggcgcagtg gcggttttcatggcttgttatgactgtttttttgtacagtctatgcctcgggcatccaag cagcaagcgcgttacgccgtgggtcgatgtttgatgttatggagcagcaacgatgttacg cagcagggcagtcgccctaaaacaaggttaggccgcatggacacaacgcaggtcacattg atacacaaaattctagctgcggcagatgagcgaaatctgccgctctggatcggtgggggc tgggcgatcgatgcacggctagggcgtgtaacacgcaagcacgatgatattgatctgacg tttcccggcgagaggcgcggcgagctcgaggca…
Klebsiella pneumoniae subsp. pneumoniae KPNIH27: KPNIH27_26410	atggacacaacgcaggtcacattgatacacaaaattctagctgcggcagatgagcgaaat ctgccgctctggatcggtgggggctgggcgatcgatgcacggctagggcgtgtaacacgc aagcacgatgatattgatctgacgtttcccggcgagaggcgcggcgagctcgaggcaata gttgaaatgctcggcgggcgcgtcatggaggagttggactatggattcttagcggagatc ggggatgagttacttgactgcgaacctgcttggtgggcagacgaagcgtatgaaatcgcg gaggctccgcagggctcgtgcccagaggcggctgagggcgtcatcgccgggcggccagtc cgttgtaacagctgggaggcgatcatctgggat…
Klebsiella oxytoca KONIH1: KONIH1_31180	atggacacaacgcaggtcacattgatacacaaaattctagctgcggcagatgagcgaaat ctgccgctctggatcggtgggggctgggcgatcgatgcacggctagggcgtgtaacacgc aagcacgatgatattgatctgacgtttcccggcgagaggcgcggcgagctcgaggcaata gttgaaatgctcggcgggcgcgtcatggaggagttggactatggattcttagcggagatc ggggatgagttacttgactgcgaacctgcttggtgggcagacgaagcgtatgaaatcgcg gaggctccgcagggctcgtgcccagaggcggctgagggcgtcatcgccgggcggccagtc cgttgtaacagctgggaggcgatcatctgggat…
Klebsiella oxytoca CAV1374: AB185_01215	atggacacaacgcaggtcacattgatacacaaaattctagctgcggcagatgagcgaaat ctgccgctctggatcggtgggggctgggcgatcgatgcacggctagggcgtgtaacacgc aagcacgatgatattgatctgacgtttcccggcgagaggcgcggcgagctcgaggcaata gttgaaatgctcggcgggcgcgtcatggaggagttggactatggattcttagcggagatc ggggatgagttacttgactgcgaacctgcttggtgggcagacgaagcgtatgaaatcgcg gaggctccgcagggctcgtgcccagaggcggctgagggcgtcatcgccgggcggccagtc cgttgtaacagctgggaggcgatcatctgggat…
Klebsiella quasipneumoniae: AVR78_27585	atggacacaacgcaggtcacattgatacacaaaattctagctgcggcagatgagcgaaat ctgccgctctggatcggtgggggctgggcgatcgatgcacggctagggcgtgtaacacgc aagcacgatgatattgatctgacgtttcccggcgagaggcgcggcgagctcgaggcaata gttgaaatgctcggcgggcgcgtcatggaggagttggactatggattcttagcggagatc ggggatgagttacttgactgcgaacctgcttggtgggcagacgaagcgtatgaaatcgcg gaggctccgcagggctcgtgcccagaggcggctgagggcgtcatcgccgggcggccagtc cgttgtaacagctgggaggcgatcatctgggat…
Klebsiella quasivariicola: B8P98_29915	atggacacaacgcaggtcacattgatacacaaaattctagctgcggcagatgagcgaaat ctgccgctctggatcggtgggggctgggcgatcgatgcacggctagggcgtgtaacacgc aagcacgatgatattgatctgacgtttcccggcgagaggcgcggcgagctcgaggcaata gttgaaatgctcggcgggcgcgtcatggaggagttggactatggattcttagcggagatc ggggatgagttacttgactgcgaacctgcttggtgggcagacgaagcgtatgaaatcgcg gaggctccgcagggctcgtgcccagaggcggctgagggcgtcatcgccgggcggccagtc cgttgtaacagctgggaggcgatcatctgggat…
Citrobacter freundii: CFNIH1_06100	atggacacaacgcaggtcacattgatacacaaaattctagctgcggcagatgagcgaaat ctgccgctctggatcggtgggggctgggcgatcgatgcacggctagggcgtgtaacacgc aagcacgatgatattgatctgacgtttcccggcgagaggcgcggcgagctcgaggcaata gttgaaatgctcggcgggcgcgtcatggaggagttggactatggattcttagcggagatc ggggatgagttacttgactgcgaacctgcttggtgggcagacgaagcgtatgaaatcgcg gaggctccgcagggctcgtgcccagaggcggctgagggcgtcatcgccgggcggccagtc cgttgtaacagctgggaggcgatcatctgggat…
Citrobacter sp. CFNIH10: C2U53_00275	atggacacaacgcaggtcacattgatacacaaaattctagctgcggcagatgagcgaaat ctgccgctctggatcggtgggggctgggcgatcgatgcacggctagggcgtgtaacacgc aagcacgatgatattgatctgacgtttcccggcgagaggcgcggcgagctcgaggcaata gttgaaatgctcggcgggcgcgtcatggaggagttggactatggattcttagcggagatc ggggatgagttacttgactgcgaacctgcttggtgggcagacgaagcgtatgaaatcgcg gaggctccgcagggctcgtgcccagaggcggctgagggcgtcatcgccgggcggccagtc cgttgtaacagctgggaggcgatcatctgggat…
Phytobacter ursingii: AB182_00470	atggacacaacgcaggtcacattgatacacaaaattctagctgcggcagatgagcgaaat ctgccgctctggatcggtgggggctgggcgatcgatgcacggctagggcgtgtaacacgc aagcacgatgatattgatctgacgtttcccggcgagaggcgcggcgagctcgaggcaata gttgaaatgctcggcgggcgcgtcatggaggagttggactatggattcttagcggagatc ggggatgagttacttgactgcgaacctgcttggtgggcagacgaagcgtatgaaatcgcg gaggctccgcagggctcgtgcccagaggcggctgagggcgtcatcgccgggcggccagtc cgttgtaacagctgggaggcgatcatctgggat…
Enterobacteriaceae bacterium ENNIH2: C2U52_00390	atggacacaacgcaggtcacattgatacacaaaattctagctgcggcagatgagcgaaat ctgccgctctggatcggtgggggctgggcgatcgatgcacggctagggcgtgtaacacgc aagcacgatgatattgatctgacgtttcccggcgagaggcgcggcgagctcgaggcaata gttgaaatgctcggcgggcgcgtcatggaggagttggactatggattcttagcggagatc ggggatgagttacttgactgcgaacctgcttggtgggcagacgaagcgtatgaaatcgcg gaggctccgcagggctcgtgcccagaggcggctgagggcgtcatcgccgggcggccagtc cgttgtaacagctgggaggcgatcatctgggat…
Enterobacteriaceae bacterium ENNIH2: C2U52_01405	atggacacaacgcaggtcacattgatacacaaaattctagctgcggcagatgagcgaaat ctgccgctctggatcggtgggggctgggcgatcgatgcacggctagggcgtgtaacacgc aagcacgatgatattgatctgacgtttcccggcgagaggcgcggcgagctcgaggcaata gttgaaatgctcggcgggcgcgtcatggaggagttggactatggattcttagcggagatc ggggatgagttacttgactgcgaacctgcttggtgggcagacgaagcgtatgaaatcgcg gaggctccgcagggctcgtgcccagaggcggctgagggcgtcatcgccgggcggccagtc cgttgtaacagctgggaggcgatcatctgggat…
Pasteurella multocida 36950: Pmu_03410	atgaataaatcaattattattatactgctgatcaccgtattagcagcaacgatgttacgc agcagggcagtcgccctaaaacaaaggttaggccgcatggacacaacgcaggtcacattg atacacaaaattctagctgcggcagatgagcgaaatctgccgctctggatcggtgggggc tgggcgatcgatgcacggctagggcgtgtaacacgcaagcacgatgatattgatctgacg tttcccggcgagaggcgcggcgagctcgaggcaatagttgaaatgctcggcgggcgcgtc atggaggagttggactatggattcttagcggagatcggggatgagttacttgactgcgaa cctgcttggtgggcagacgaagcgtatgaaatc…
Pseudoxanthomonas mexicana: H4W19_04355	atggacacaacgcaggtcacattgatacacaaaattctagctgcggcagatgagcgaaat ctgccgctctggatcggtgggggctgggcgatcgatgcacggctagggcgtgtaacacgc aagcacgatgatattgatctgacgtttcccggcgagaggcgcggcgagctcgaggcaata gttgaaatgctcggcgggcgcgtcatggaggagttggactatggattcttagcggagatc ggggatgagttacttgactgcgaacctgcttggtgggcagacgaagcgtatgaaatcgcg gaggctccgcagggctcgtgcccagaggcggctgagggcgtcatcgccgggcggccagtc cgttgtaacagctgggaggcgatcatctgggat…
Pseudomonas putida HB3267: B479_27254	atggacacaacgcaggtcacattgatacacaaaattctagctgcggcagatgagcgaaat ctgccgctctggatcggtgggggctgggcgatcgatgcacggctagggcgtgtaacacgc aagcacgatgatattgatctgacgtttcccggcgagaggcgcggcgagctcgaggcaata gttgaaatgctcggcgggcgcgtcatggaggagttggactatggattcttagcggagatc ggggatgagttacttgactgcgaacctgcttggtgggcagacgaagcgtatgaaatcgcg gaggctccgcagggctcgtgcccagaggcggctgagggcgtcatcgccgggcggccagtc cgttgtaacagctgggaggcgatcatctgggat…
Acinetobacter baumannii AYE: ABAYE3622	atggacacaacgcaggtcacattgatacacaaaattctagctgcggcagatgagcgaaat ctgccgctctggatcggtgggggctgggcgatcgatgcacggctagggcgtgtaacacgc aagcacgatgatattgatctgacgtttcccggcgagaggcgcggcgagctcgaggcaata gttgaaatgctcggcgggcgcgtcatggaggagttggactatggattcttagcggagatc ggggatgagttacttgactgcgaacctgcttggtgggcagacgaagcgtatgaaatcgcg gaggctccgcagggctcgtgcccagaggcggctgagggcgtcatcgccgggcggccagtc cgttgtaacagctgggaggcgatcatctgggat…
Acinetobacter baumannii LAC-4: ABLAC_p200010	atgttaggccgcatggacacaacgcaggtcgcattgatacaccaaattctagctgcggca gatgagcgaaatctgccgctctggatcggtgggggctgggcgatcgatgcacggctaggg cgtgtaacacgcaagcacgatgatattgatctgacttttcccggcgagaggcgcggcgag ctcgaggcaatagttgaaatgctcggcgggcgcgtcacggaggagttggactatggattc ttagcggagatcggggatgagttacttgactgcgaacctgcttggtgggcagacgaagcg tatgaaatcgcggaggctccgcagggctcgtgcccagaggcggctgagggtgtcatcgcc gggcggccagtccgttgtaacagctgggaggcg…
Acinetobacter venetianus: HWI77_18550	atggacacaacgcaggtcacattgatacacaaaattctagctgcggcagatgagcgaaat ctgccgctctggatcggtgggggctgggcgatcgatgcacggctagggcgtgtaacacgc aagcacgatgatattgatctgacgtttcccggcgagaggcgcggcgagctcgaggcaata gttgaaatgctcggcgggcgcgtcatggaggagttggactatggattcttagcggagatc ggggatgagttacttgactgcgaacctgcttggtgggcagacgaagcgtatgaaatcgcg gaggctccgcagggctcgtgcccagaggcggctgagggcgtcatcgccgggcggccagtc cgttgtaacagctgggaggcgatcatctgggat…
Neisseria brasiliensis: GJV52_06000	atggacacaacgcaggtcacattgatacaccaaattctagctgcggcagatgagcgaaat ctgcggctctggatcggtgggggctgggcgatcgatgcacggctagggcgtgtaacacgc aagcacgatgatattgatctgacgtttcccggcgagaggcgcggcgagctcgaggcaatg gttgaaatgctcggcgggcgcgtcacggaggagttggactatggattcttagcggagatc ggggatgagttacttgactgcgaacctgcttggtgggtagacggagcgtatgaaatcgcg gaggctccgcagggctcgtgcccagaggcggctgagggcgtcatcgccgggcggccagtc cgttgtaacagctgggaggcgatcatctgggat…
K01467	ampC gene	beta-lactamase class C
Escherichia coli K-12 MG1655: b4150	atgttcaaaacgacgctctgcgccttattaattaccgcctcttgctccacatttgctgcc cctcaacaaatcaacgatattgtgcatcgcacaattaccccgcttatagagcaacaaaag atcccgggtatggcggtggcggtaatttatcagggtaaaccttattactttacctggggc tatgcggacatcgccaaaaagcagcccgtcacacagcaaacgttgtttgagttaggttcg gtcagcaaaacatttactggcgtgcttggtggcgacgctattgctcgaggggaaatcaag ttaagcgatcccacaacaaaatactggcctgaacttaccgctaaacagtggaatgggatc acactattacatctcgcaacctacactgctggc…
Escherichia coli K-12 W3110: JW4111	atgttcaaaacgacgctctgcgccttattaattaccgcctcttgctccacatttgctgcc cctcaacaaatcaacgatattgtgcatcgcacaattaccccgcttatagagcaacaaaag atcccgggtatggcggtggcggtaatttatcagggtaaaccttattactttacctggggc tatgcggacatcgccaaaaagcagcccgtcacacagcaaacgttgtttgagttaggttcg gtcagcaaaacatttactggcgtgcttggtggcgacgctattgctcgaggggaaatcaag ttaagcgatcccacaacaaaatactggcctgaacttaccgctaaacagtggaatgggatc acactattacatctcgcaacctacactgctggc…
Escherichia coli K-12 DH10B:ECDH10B_4345	atgttcaaaacgacgctctgcgccttattaattaccgcctcttgctccacatttgctgcc cctcaacaaatcaacgatattgtgcatcgcacaattaccccgcttatagagcaacaaaag atcccgggtatggcggtggcggtaatttatcagggtaaaccttattactttacctggggc tatgcggacatcgccaaaaagcagcccgtcacacagcaaacgttgtttgagttaggttcg gtcagcaaaacatttactggcgtgcttggtggcgacgctattgctcgaggggaaatcaag ttaagcgatcccacaacaaaatactggcctgaacttaccgctaaacagtggaatgggatc acactattacatctcgcaacctacactgctggc…
Escherichia coli K-12 BW2952: BWG_3865	atgttcaaaacgacgctctgcgccttattaattaccgcctcttgctccacatttgctgcc cctcaacaaatcaacgatattgtgcatcgcacaattaccccgcttatagagcaacaaaag atcccgggtatggcggtggcggtaatttatcagggtaaaccttattactttacctggggc tatgcggacatcgccaaaaagcagcccgtcacacagcaaacgttgtttgagttaggttcg gtcagcaaaacatttactggcgtgcttggtggcgacgctattgctcgaggggaaatcaag ttaagcgatcccacaacaaaatactggcctgaacttaccgctaaacagtggaatgggatc acactattacatctcgcaacctacactgctggc…
Escherichia coli K-12 MDS42:ECMDS42_3592	atgttcaaaacgacgctctgcgccttattaattaccgcctcttgctccacatttgctgcc cctcaacaaatcaacgatattgtgcatcgcacaattaccccgcttatagagcaacaaaag atcccgggtatggcggtggcggtaatttatcagggtaaaccttattactttacctggggc tatgcggacatcgccaaaaagcagcccgtcacacagcaaacgttgtttgagttaggttcg gtcagcaaaacatttactggcgtgcttggtggcgacgctattgctcgaggggaaatcaag ttaagcgatcccacaacaaaatactggcctgaacttaccgctaaacagtggaatgggatc acactattacatctcgcaacctacactgctggc…
Escherichia coli O157 H7EDL933 (EHEC): Z5757	atgttcaaaacgacgctctgcgccttattaattaccgcctcttgctccacatttgctgcc cctcaacaaatcaacgatattgtgcatcgcacaattaccccgcttatagagcaacaaaag atccccggtatggcggtggcggtaatttatcagggtaaaccttattactttacctggggg tatgcggacatcgccaaaaagcagcccgtcacacagcaaacgttgtttgagttaggttcg gtcagcaaaacatttacgggcgtgcttggtggcgacgctattgctcgaggggaaatcaag ttaagcgatcccgcaacaaaatactggcctgaacttaccgctaaacagtggaatgggatc acactattacatctcgcaacctacactgctggc…
Escherichia coli O157 H7 Sakai (EHEC):ECs_5131	atgttcaaaacgacgctctgcgccttattaattaccgcctcttgctccacatttgctgcc cctcaacaaatcaacgatattgtgcatcgcacaattaccccgcttatagagcaacaaaag atccccggtatggcggtggcggtaatttatcagggtaaaccttattactttacctggggg tatgcggacatcgccaaaaagcagcccgtcacacagcaaacgttgtttgagttaggttcg gtcagcaaaacatttacgggcgtgcttggtggcgacgctattgctcgaggggaaatcaag ttaagcgatcccgcaacaaaatactggcctgaacttaccgctaaacagtggaatgggatc acactattacatctcgcaacctacactgctggc…
Escherichia coli O157 H7EC4115 (EHEC):ECH74115_5668	atgttcaaaacgacgctctgcgccttattaattaccgcctcttgctccacatttgctgcc cctcaacaaatcaacgatattgtgcatcgcacaattaccccgcttatagagcaacaaaag atccccggtatggcggtggcggtaatttatcagggtaaaccttattactttacctggggg tatgcggacatcgccaaaaagcagcccgtcacacagcaaacgttgtttgagttaggttcg gtcagcaaaacatttacgggcgtgcttggtggcgacgctattgctcgaggggaaatcaag ttaagcgatcccgcaacaaaatactggcctgaacttaccgctaaacagtggaatgggatc acactattacatctcgcaacctacactgctggc…
Escherichia coli O157 H7 TW14359 (EHEC):ECSP_5252	atgttcaaaacgacgctctgcgccttattaattaccgcctcttgctccacatttgctgcc cctcaacaaatcaacgatattgtgcatcgcacaattaccccgcttatagagcaacaaaag atccccggtatggcggtggcggtaatttatcagggtaaaccttattactttacctggggg tatgcggacatcgccaaaaagcagcccgtcacacagcaaacgttgtttgagttaggttcg gtcagcaaaacatttacgggcgtgcttggtggcgacgctattgctcgaggggaaatcaag ttaagcgatcccgcaacaaaatactggcctgaacttaccgctaaacagtggaatgggatc acactattacatctcgcaacctacactgctggc…
Escherichia coli O157 H7 Xuzhou21 (EHEC): CDCO157_4817	atgttcaaaacgacgctctgcgccttattaattaccgcctcttgctccacatttgctgcc cctcaacaaatcaacgatattgtgcatcgcacaattaccccgcttatagagcaacaaaag atccccggtatggcggtggcggtaatttatcagggtaaaccttattactttacctggggg tatgcggacatcgccaaaaagcagcccgtcacacagcaaacgttgtttgagttaggttcg gtcagcaaaacatttacgggcgtgcttggtggcgacgctattgctcgaggggaaatcaag ttaagcgatcccgcaacaaaatactggcctgaacttaccgctaaacagtggaatgggatc acactattacatctcgcaacctacactgctggc…
Escherichia coli O111 H- 11128 (EHEC):ECO111_5061	atgttcaaaacgacgctctgcgccttattaattaccgcctcttgctccacatttgctgcc cctcaacaaatcaacgatattgtgcatcgcacaattaccccgcttatagagcaacaaaag atccccggtatggcggtggcggtaatttatcagggtaaaccttattactttacctggggc tatgcggacatcgccaaaaagcagcccgtcacacagcaaacgttgtttgagttaggttcg gtcagcaaaacatttacgggcgtgcttggtggcgacgctattgctcgaggggaaatcaag ttaagcgatcccacaacaaaatactggcctgaacttaccgctaaacagtggaatgggatc acactattacatctcgcaacctacactgctggc…
Escherichia coli O26 H11 11368 (EHEC):ECO26_5319	atgttcaaaacgacgctctgcgccttattaattaccgcctcttgctccacatttgctgcc cctcaacaaatcaacgatattgtgcatcgcacaattaccccgcttatagagcaacaaaag atccccggtatggcggtggcggtaatttatcagggtaaaccttattactttacctggggc tatgcggacatcgccaaaaagcagcccgtcacacagcaaacgttgtttgagttaggttcg gtcagcaaaacatttacgggcgtgcttggtggcgacgctattgctcgaggggaaatcaag ttaagcgatcccacaacaaaatactggcctgaacttaccgctaaacagtggaatgggatc acactattacatctcgcaacctacactgctggc…
Escherichia coli O103 H2 12009 (EHEC):ECO103_4948	atgttcaaaacgacgctctgcgccttattaattaccgcctcttgctccacatttgctgcc cctcaacaaatcaacgatattgtgcatcgcacaattaccccgcttatagagcaacaaaag atccccggtatggcggtggcggtaatttatcagggtaaaccttattactttacctggggc tatgcggacatcgccaaaaagcagcccgtcacacagcaaacgttgtttgagttaggttcg gtcagcaaaacatttacgggcgtgcttggtggcgacgctattgctcgaggggaaatcaag ttaagcgatcccacaacaaaatactggcctgaacttaccgctaaacagtggaatgggatc acactattacatctcgcaacctacactgctggc…
Escherichia coli O145 H28 RM13516 (EHEC):ECRM13516_5195	atgttcaaaacgacgctctgcgccttattaattaccgcctcttgctccacatttgctgcc ccccaaaaaatcaacgatattgtgcatcgcacaattaccccgcttatagagcaacaaaag atcccgggtatggcggtggcggtaatttatcagggtaaaccttattactttatctggggc tatgcggacatcgccaaaaagcagcccgtcacacagcaaacgttgtttgagttaggttcg gtcagcaaaacatttacgggcgtgcttggtggcgacgctattgctcgaggggaaatcaag ttaagcgatcccgcaacaaaatactggcctgaacttaccgctaaacagtggaacgggatc acactattacatctcgcaacctacaccgctggc…
Escherichia coli O104 H4 2011C-3493 (EAEC): O3K_22880	atgttcaaaacgacgctctgcgccttattaattaccgcctcttgctccacatttgctgcc cctcaacaaatcaacgatattgtgcatcgcacaattaccccgcttatagagcaacaaaag atccccggtatggcggtggcggtaatttatcagggtaaaccttattactttacctggggc tatgcggacatcgccaaaaagcagcccgtcacacagcaaacgttgtttgagttaggttcg gtcagcaaaacatttacgggcgtgcttggtggcgaggctattgctcgaggggaaatcaag ttaagcgatcccacaacaaaatactggcctgaacttaccgctaaacagtggaatgggatc acactattacatctcgcaacctacactgctggc…
Escherichia coli O104 H4 2009EL-2071 (EAEC): O3O_02505	atgttcaaaacgacgctctgcgccttattaattaccgcctcttgctccacatttgctgcc cctcaacaaatcaacgatattgtgcatcgcacaattaccccgcttatagagcaacaaaag atccccggtatggcggtggcggtaatttatcagggtaaaccttattactttacctggggc tatgcggacatcgccaaaaagcagcccgtcacacagcaaacgttgtttgagttaggttcg gtcagcaaaacatttacgggcgtgcttggtggcgaggctattgctcgaggggaaatcaag ttaagcgatcccacaacaaaatactggcctgaacttaccgctaaacagtggaatgggatc acactattacatctcgcaacctacactgctggc…
Escherichia coli O104 H4 2009EL-2050 (EAEC): O3M_22785	atgttcaaaacgacgctctgcgccttattaattaccgcctcttgctccacatttgctgcc cctcaacaaatcaacgatattgtgcatcgcacaattaccccgcttatagagcaacaaaag atccccggtatggcggtggcggtaatttatcagggtaaaccttattactttacctggggc tatgcggacatcgccaaaaagcagcccgtcacacagcaaacgttgtttgagttaggttcg gtcagcaaaacatttacgggcgtgcttggtggcgaggctattgctcgaggggaaatcaag ttaagcgatcccacaacaaaatactggcctgaacttaccgctaaacagtggaatgggatc acactattacatctcgcaacctacactgctggc…
Escherichia coli 55989 (EAEC):EC55989_4707	atgttcaaaacgacgctctgcgccttattaattaccgcctcttgctccacatttgctgcc cctcaacaaatcaacgatattgtgcatcgcacaattaccccgcttatagagcaacaaaag atccccggtatggcggtggcggtaatttatcagggtaaaccttattactttacctggggc tatgcggacatcgccaaaaagcagcccgtcacacagcaaacgttgtttgagttaggttcg gtcagcaaaacatttacgggcgtgcttggtggcgaggctattgctcgaggggaaatcaag ttaagcgatcccacaacaaaatactggcctgaacttaccgctaaacagtggaatgggatc acactattacatctcgcaacctacactgctggc…
Escherichia coli O127 H6E2348/69 (EPEC):E2348C_4478	atgctcaaaacgacgctctgcaccttattaattaccgcctcttgctccacatttgccgcc cctcaacaaatcaacgatattgtgcatcgcacaattaccccgcttatagaacaacaaaag atccccggtatggcggtggcggtaatttatcagggtaaaccttattactttacctggggc tatgcggacatcgccaaaaagcagcccgtcacacagcaaacgttgtttgagttaggttcg gtcagcaaaacatttacgggcgtgcttggtggcgacgctattgctcgaggggaaatcaag ttaagcgatcccacaacaaaatactggcctgaacttacctctaaacagtggaatgggatc acactattacatctcgcaacctacaccgctggc…
Escherichia coli O55 H7 CB9615 (EPEC): G2583_4979	atgttcaaaacgacgctctgcgccttattaattaccgcctcttgctccacatttgctgcc cctcaacaaatcaacgatattgtgcatcgcacaattaccccgcttatagagcaacaaaag atccccggtatggcggtggcggtaatttatcagggtaaaccttattactttacctggggg tatgcggacatcgccaaaaagcagcccgtcacacagcaaacgttgtttgagttaggttcg gtcagcaaaacatttacgggcgtgcttggtggcgacgctattgctcgaggggaaatcaag ttaagcgatcccgcaacaaaatactggcctgaacttaccgctaaacagtggaatgggatc acactattacatctcgcaacctacactgctggc…
Escherichia coli O55 H7 RM12579 (EPEC):ECO55CA74_23880	atgttcaaaacgacgctctgcgccttattaattaccgcctcttgctccacatttgctgcc cctcaacaaatcaacgatattgtgcatcgcacaattaccccgcttatagagcaacaaaag atccccggtatggcggtggcggtaatttatcagggtaaaccttattactttacctggggg tatgcggacatcgccaaaaagcagcccgtcacacagcaaacgttgtttgagttaggttcg gtcagcaaaacatttacgggcgtgcttggtggcgacgctattgctcgaggggaaatcaag ttaagcgatcccgcaacaaaatactggcctgaacttaccgctaaacagtggaatgggatc acactattacatctcgcaacctacactgctggc…
Escherichia coli O78 H11 K80 H10407 (ETEC):ETEC_4499	atgttcaaaacgacgctctgcgccttattaattaccgcctcttgctccacatttgctgcc ccccaaaaaatcaacgatattgtgcatcgcacaattaccccgcttatagagcaacaaaag atccccggtatggcggtggcggtaatttatcagggtaaaccttattactttacctggggc tatgcggacatcgccaaaaagcagcccgtcacacagcaaacgttgtttgagttaggttcg gtcagcaaaacatttacgggcgtgcttggtggcgacgctattgctcgaggggaaatcaag ttaagcgatcccgcaacaaaatactggcctgaacttaccgctaaacagtggaacgggatc acactattacatctcgcaacctacaccgctggc…
Escherichia coli O139 H28E24377A (ETEC):EcE24377A_4709	atgttcaaaacgacgctctgcgccttattaattaccgcctcttgctccacatttgctgcc cctcaacaaatcaacgatattgtgcatcgcacaattaccccgcttatagagcaacaaaag atccccggtatggcggtggcggtaatttatcagggtaaaccttattactttacctggggc tatgcggacatcgccaaaaagcagcccgtcacacagcaaacgttgtttgagttaggttcg gtcagcaaaacatttacgggcgtgcttggtggcgacgctattgctcgaggggaaatcaag ttaagcgatcccacaacaaaatactggcctgaacttaccgctaaacagtggaatgggatc acactattacatctcgcaacctacactgctggc…
Escherichia coli UMNK88 (ETEC, porcine): UMNK88_5090	atgttcaaaacgacgctctgcgccttattaattaccgcctcttgctccacatttgctgcc ccccaaaaaatcaacgatattgtgcatcgcacaattaccccgcttatagagcaacaaaag atccccggtatggcggtggcggtaatttatcagggtaaaccttattactttacctggggc tatgcggacatcgccaaaaagcagcccgtcacacagcaaacgttgtttgagttaggttcg gtcagcaaaacatttacgggcgtgcttggtggcgacgctattgctcgaggggaaatcaag ttaagcgatcccgcaacaaaatactggcctgaacttaccgctaaacagtggaatgggatc acactattacatctcgcaacctacactgctggc…
Escherichia coli O6 K15 H31 536 (UPEC):ECP_4396	atgggttttctacggtctggctgctatcctgacagttgtcacgctgattggtgtcgttac aatctaacgcatcgccaatgtaaatccggcccgcctatggcgggccgttttgtatggaaa ccagaccttatgctcaaaacgacgctctgcaccttattaattaccgcctcttgctccaca tttgccgcccctcaacaaatcaacgatattgtgcatcgcacaattaccccgcttatagag caacaaaagatccccggtatggcggtggcggtaatttatcagggtaaaccttattacttt acctggggctatgcggacatcgccaaaaagcagcccgtcacacagcaaacgttgtttgag ttaggttcggtcagcaaaacatttacgggcgtg…
Escherichia coli NA114 (UPEC):ECNA114_4370	atgttcaaaacgacgctctgcaccttattaattaccgcctcttgctccacatttgccgcc cctcaacaaatcaacgatattgtgcatcgcacaattaccccgcttatagagcaacaaagg atccccggtatggcggtagcggtaatttatcagggtaaaccttattactttacctggggc tatgcggacatcgccaaaaagcagcccgtcacacagcaaacgttgtttgagttaggttcg gtcagcaaaacatttacgggcgtgcttggtggcgacgctattgctcgaggggaaatcaag ttaagcgatcccacaacaaaatactggcctgaacttaccgctaaacagtggaatgggatc acactattacatctcgcaacctacaccgctggc…
Escherichia coli O25b K100 H4-ST131EC958 (UPEC):EC958_4641	atggcgggccgttttgtatggaaaccagaccctatgttcaaaacgacgctctgcacctta ttaattaccgcctcttgctccacatttgccgcccctcaacaaatcaacgatattgtgcat cgcacaattaccccgcttatagagcaacaaaggatccccggtatggcggtagcggtaatt tatcagggtaaaccttattactttacctggggctatgcggacatcgccaaaaagcagccc gtcacacagcaaacgttgtttgagttaggttcggtcagcaaaacatttacgggcgtgctt ggtggcgacgctattgctcgaggggaaatcaagttaagcgatcccacaacaaaatactgg cctgaacttaccgctaaacagtggaatgggatc…
Escherichia coli APEC O1 (APEC): APECO1_2239	atgggttttctacggtctggctgctatcctgacagttgtcacactgattggtgtcgttac aatctaacgcatcgccaatgtaaatctggcccgcctatggcgggccgttttgtatggaaa ccagaccctatgttcaaaacgacgctctgcaccttattaattaccgcctcttgctccaca tttgccgcacctcaacaaatcaacgatattgtgcatcgcacaattaccccgcttatagag caacaaaagatccccggtatggcggtagcggtaatttatcagggtaaaccttattacttt acctggggctatgcggacatcgccaaaaagcagcccgtcacacagcaaacgttgtttgag ttaggttcggtcagcaaaacatttacgggcgtg…
Escherichia coli APEC O78 (APEC): APECO78_01705	atgttcaaaacgacgctctgcgccttattaattaccgcctcttgctccacatttgctgcc cctcaacaaatcaacgatattgtgcatcgcacaattaccccgcttatagagcaacaaaag atccccggtatggcggtggcggtaatttatcagggtaaaccttattactttacctggggc tatgcggacatcgccaaaaagcagcccgtcacacagcaaacgttgtttgagttaggttcg gtcagcaaaacatttacgggcgtgcttggtggcgacgctattgctcgaggggaaatcaag ttaagcgatcccgcaacaaaatactggcctgaacttaccgctaaacagtggaatgggatc acactattacatcttgcgacctacaccgctggc…
Escherichia coli O9 HS (commensal):EcHS_A4394	atgttcaaaacgacgctctgcgccttattaattaccgcctcttgctccacatttgctgcc cctcaacaaatcaacgatattgtgcatcgcacaattaccccgcttatagagcaacaaaag atccccggtatggcggtggcggtaatttatcagggtaaaccttattactttacctggggc tatgcggacatcgccaaaaagcagcccgtcacacagcaaacgttgtttgagttaggttcg gtcagcaaaacatttacgggcgtgcttggtggcgaggctattgctcgaggggaaatcaag ttaagcgatcccacaacaaaatactggcctgaacttaccgctaaacagtggaatgggatc acactattacatctcgcaacctacactgctggc…
Escherichia coli SMS-3-5 (environmental):EcSMS35_4621	atgttcaaaacgacgctctgcaccttattaattaccgcctcttgctccacatttgccgcc cctcaacaaatcaacgatattgtgcatcgcacaattaccccgcttatagagcaacaaaag atccccggtatggcggtggcggtaatttatcagggtaaaccttattactttacctggggc tatgcggacatcgccaaaaagcagcccgtcacacagcaaacgttgtttgagttaggttcg gtcagcaaaacatttacgggcgtgcttggtggcgacgctattgctcgaggggaaatcaag ttaagcgatcccacaacaaaatactggcctgaacttaccgctaaacagtggaatgggatc acactattacatctcgcaacctacaccgctggc…
Escherichia coli O152 H28 SE11 (commensal):ECSE_4452	atgttcaaaacgacgctctgcgccttattaattaccgcctcttgctccacatttgctgcc cctcaacaaatcaacgatattgtgcatcgcacaattaccccgcttatagagcaacaaaag atccccggtatggcggtggcggtaatttatcagggtaaaccttattactttacctggggc tatgcggacatcgccaaaaagcagcccgtcacacagcaaacgttgtttgagttaggttcg gtcagcaaaacatttacgggcgtgcttggtggcgacgctattgctcgaggggaaatcaag ttaagcgatcccacaacaaaatactggcctgaacttaccgctaaacagtggaatgggatc acactattacatctcgcaacctacactgctggc…
Escherichia coli O8 IAI1 (commensal):ECIAI1_4387	atgttcaaaacgacgctctgcgccttattaattaccgcctcttgctccacatttgctgcc cctcaacaaatcaacgatattgtgcatcgcacaattaccccgcttatagagcaacaaaag atccccggtatggcggtggcggtaatttatcagggtaaaccttattactttacctggggc tatgcggacatcgccaaaaagcagcccgtcacacagcaaacgttgtttgagttaggttcg gtcagcaaaacatttacgggcgtgcttggtggcgacgctattgctcgaggggaaatcaag ttaagcgatcccacaacaaaatactggcctgaacttaccgctaaacagtggaatgggatc acactattacatctcgcaacctacactgctggc…
Escherichia coli O81ED1a (commensal):ECED1_4939	atgctcaaaacgacgctctgcaccttattaattaccgcctcttgctccacatttgccgcc cctcaacaaatcaacgatattgtgcatcgcacaattaccccgcttatagatcaacaaaag atccccggtatggcggtggcggtaatttatcagggtaaaccttattactttacctggggc tatgcggacatcgccaaaaagcagcccgtcacacagcaaacgttgtttgagttaggttcg gtcagcaaaacatttacgggcgtgcttggtggcgacgctattgctcgaggggaaatcaag ttaagcgatcccacaacaaaatactggcctgaacttaccgctaaacagtggaatgggatc acactattacatctcgcaacctacaccgctggc…
Escherichia coli O17 K52 H18 UMN026 (ExPEC):ECUMN_4686	atgttcaaaatgacgctctgcgccttattaattaccgcctcttgctccacatttgctgcc cctcaacaaatcaacgatattgtgcatcgcacaataaccccgcttatagagcaacaaaag atccccggtatggcggtggcggtaatttatcagggtaaaccttattactttacctggggc tatgcggacatcgccaaaaagcagcccgtcacacagcaaacgttgtttgagttaggttcg gtcagcaaaacatttacgggcgtgcttggtggcgacgctattgctcgaggggaaatcaag ttaagcgatcccgcaacaaaatactggcctgaacttaccgctaaacagtggaatgggatc acactattacatctcgcaacctacactgctggc…
Escherichia coli O7 K1 IAI39 (ExPEC):ECIAI39_4617	atgttcaaaacgacgctctgcaccttattaattaccgcctcttgctccacatttgccgcc cctcaacaaatcaacgatattgtgcatcgcacaattaccccgcttatagagcaacaaaag atccccggtatggcggtggcggtaatttatcagggtaaaccttattactttacctggggc tatgcggacatcgccaaaaagcagcccgtcacacagcaaacgttgtttgagttaggttcg gtcagcaaaacatttacgggcgtgcttggtggcgacgctattgctcgaggggaaatcaag ttaagcgatcccacaacaaaatactggcctgaacttaccgctaaacagtggaatgggatc acactattacatctcgcaacctacaccgctggc…
Escherichia coli O7 K1 CE10: CE10_4891	atgttcaaaacgacgctctgcaccttattaattaccgcctcttgctccacatttgccgcc cctcaacaaatcaacgatattgtgcatcgcacaattaccccgcttatagagcaacaaaag atccccggtatggcggtggcggtaatttatcagggtaaaccttattactttacctggggc tatgcggacatcgccaaaaagcagcccgtcacacagcaaacgttgtttgagttaggttcg gtcagcaaaacatttacgggcgtgcttggtggcgacgctattgctcgaggggaaatcaag ttaagcgatcccacaacaaaatactggcctgaacttaccgctaaacagtggaatgggatc acactattacatctcgcaacctacaccgctggc…
Escherichia coli B REL606:ECB_04022	atgttcaaaacgacgctctgcgccttattaattaccgcctcttgctccacatttgctgcc ccccaaaaaatcaacgatattgtgcatcgcacaattaccccgcttatagagcaacaaaag atccccggtatggcggtggcggtaatttatcagggtaaaccttattactttacctggggc tatgcggacatcgccaaaaagcagcccgtcacacagcaaacgttgtttgagttaggttcg gtcagcaaaacatttacgggcgtgcttggtggcgacgctattgctcgaggggaaatcaag ttaagcgatcccgcaacaaaatactggcctgaacttaccgctaaacagtggaacgggatc acactattacatctcgcaacctacaccgctggc…
Escherichia coli BL21(DE3):ECD_04022	atgttcaaaacgacgctctgcgccttattaattaccgcctcttgctccacatttgctgcc ccccaaaaaatcaacgatattgtgcatcgcacaattaccccgcttatagagcaacaaaag atccccggtatggcggtggcggtaatttatcagggtaaaccttattactttacctggggc tatgcggacatcgccaaaaagcagcccgtcacacagcaaacgttgtttgagttaggttcg gtcagcaaaacatttacgggcgtgcttggtggcgacgctattgctcgaggggaaatcaag ttaagcgatcccgcaacaaaatactggcctgaacttaccgctaaacagtggaacgggatc acactattacatctcgcaacctacaccgctggc…
Escherichia coli BL21(DE3): B21_03984	atgttcaaaacgacgctctgcgccttattaattaccgcctcttgctccacatttgctgcc ccccaaaaaatcaacgatattgtgcatcgcacaattaccccgcttatagagcaacaaaag atccccggtatggcggtggcggtaatttatcagggtaaaccttattactttacctggggc tatgcggacatcgccaaaaagcagcccgtcacacagcaaacgttgtttgagttaggttcg gtcagcaaaacatttacgggcgtgcttggtggcgacgctattgctcgaggggaaatcaag ttaagcgatcccgcaacaaaatactggcctgaacttaccgctaaacagtggaacgggatc acactattacatctcgcaacctacaccgctggc…
Escherichia coli BL21-Gold(DE3)pLysS AG:ECBD_3879	atgttcaaaacgacgctctgcgccttattaattaccgcctcttgctccacatttgctgcc ccccaaaaaatcaacgatattgtgcatcgcacaattaccccgcttatagagcaacaaaag atccccggtatggcggtggcggtaatttatcagggtaaaccttattactttacctggggc tatgcggacatcgccaaaaagcagcccgtcacacagcaaacgttgtttgagttaggttcg gtcagcaaaacatttacgggcgtgcttggtggcgacgctattgctcgaggggaaatcaag ttaagcgatcccgcaacaaaatactggcctgaacttaccgctaaacagtggaacgggatc acactattacatctcgcaacctacaccgctggc…
Escherichia coli O18 K1 H7 UTI89 (UPEC): UTI89_C4750	atggcgggccgttttgtatggaaaccagaccctatgttcaaaacgacgctctgcacctta ttaattaccgcctcttgctccacatttgccgcacctcaacaaatcaacgatattgtgcat cgcacaattaccccgcttatagagcaacaaaagatccccggtatggcggtagcggtaatt tatcagggtaaaccttattactttacctggggctatgcggacatcgccaaaaagcagccc gtcacacagcaaacgttgtttgagttaggttcggtcagcaaaacatttacgggcgtgctt ggtggcgacgctattgctcgaggggaaatcaagttaagcgatcccacaacaaaatactgg cctgaacttaccgctaaacagtggaatgggatc…
Escherichia coli O18 K1 H7 IHE3034 (ExPEC):ECOK1_4664	atgttcaaaacgacgctctgcaccttattaattaccgcctcttgctccacatttgccgca cctcaacaaatcaacgatattgtgcatcgcacaattaccccgcttatagagcaacaaaag atccccggtatggcggtagcggtaatttatcagggtaaaccttattactttacctggggc tatgcggacatcgccaaaaagcagcccgtcacacagcaaacgttgtttgagttaggttcg gtcagcaaaacatttacgggcgtgcttggtggcgacgctattgctcgaggggaaatcaag ttaagcgatcccacaacaaaatactggcctgaacttaccgctaaacagtggaatgggatc acactattacatctcgcaacctacaccgctggc…
Escherichia coli O45 K1 H7 S88 (ExPEC):ECS88_4738	atgttcaaaacgacgctctgcaccttattaattaccgcctcttgctccacatttgccgca cctcaacaaatcaacgatattgtgcatcgcacaattaccccgcttatagagcaacaaaag atccccggtatggcggtagcggtaatttatcagggtaaaccttattactttacctggggc tatgcggacatcgccaaaaagcagcccgtcacacagcaaacgttgtttgagttaggttcg gtcagcaaaacatttacgggcgtgcttggtggcgacgctattgctcgaggggaaatcaag ttaagcgatcccacaacaaaatactggcctgaacttaccgctaaacagtggaatgggatc acactattacatctcgcaacctacaccgctggc…
Escherichia coli O6 K2 H1 CFT073 (UPEC): c5238	atggcgggccgttttgtatggaaaccagaccctatgttcaaaacgacgctctgcacctta ttaattaccgcctcttgctccacatttgccgcccctcaacaaatcaacgatattgtgcat cgcacaattaccccgcttatagagcaacaaaagatccccggtatggcggtagcggtaatt tatcagggtaaaccttattactttacctggggctatgcggacatcgccaaaaagcagccc gtcacacagcaaacgttgtttgagttaggttcggtcagcaaaacatttacgggcgtgctt ggtggcgacgctattgctcgaggggaaatcaagttaagcgatcccacaacaaaatactgg cctgaacttaccgctaaacagtggaatgggatc…
Escherichia coli O44 H18 042 (EAEC):EC042_4626	atgttcaaaatgacgctctgcgccttattaattaccgcctcttgctccacatttgctgcc cctcaacaaatcaacgatattgtgcatcgcacaattaccccgcttatagagcaacaaaag atccccggtatggcggtggcggtaatttatcagggtaaaccttattactttacctggggc tatgcggacatcgccaaaaagcagcccgtcacacagcaaacgttgtttgagttaggttcg gtcagcaaaacatttacgggcgtgcttggtggcgacgctattgctcgaggggaaatcaag ttaagcgatcccgcaacaaaatactggcctgaacttaccgctaaacagtggaatgggatc acactattacatctcgcaacctacactgctggc…
Escherichia coli O83 H1 NRG 857C (AIEC): NRG857_21120	atgttcaaaacgacgctctgcaccttattaattaccgcctcttgctccacatttgccgca cctcaacaaatcaacgatattgtgcatcgcacaattaccccgcttatagagcaacaaaag atccccggtatggcggtagcggtaatttatcagggtaaaccttattactttacctggggc tatgcggacatcgccaaaaagcagcccgtcacacagcaaacgttgtttgagttaggttcg gtcagcaaaacatttacgggcgtgcttggtggcgacgctattgctcgaggggaaatcaag ttaagcgatcccacaacaaaatactggcctgaacttaccgctaaacagtggaatgggatc acactattacatctcgcaacctacaccgctggc…
Escherichia coli O150 H5 SE15 (commensal):ECSF_4040	atgttcaaaacgacgctctgcaccttattaattaccgcctcttgctccacatttgccgcc cctcaacaaatcaacgatattgtgcatcgcacaattaccccgcttatagagcaacaaagg atccccggtatggcggtagcggtaatttatcagggtaaaccttattactttacctggggc tatgcggacatcgccaaaaagcagcccgtcacacagcaaacgttgtttgagttaggttcg gtcagcaaaacatttacgggcgtgcttggtggcgacgctattgctcgaggggaaatcaag ttaagcgatcccacaacaaaatactggcctgaacttaccgctaaacagtggaatgggatc acactattacatctcgcaacctacaccgctggc…
Escherichia coli ATCC 8739:EcolC_3860	atgttcaaaacgacgctctgcgccttattaattaccgcctcttgctccacatttgctgcc ccccaaaaaatcaacgatattgtgcatcgcacaattaccccgcttatagagcaacaaaag atccccggtatggcggtggcggtaatttatcagggtaaaccttattactttacctggggc tatgcggacatcgccaaaaagcagcccgtcacacagcaaacgttgtttgagttaggttcg gtcagcaaaacatttacgggcgtgcttggtggcgacgctattgctcgaggggaaatcaag ttaagcgatcccgcaacaaaatactggcctgaacttaccgctaaacagtggaatgggatc acactattacatctcgcaacctacactgctggc…
Escherichia coli KO11FL:EKO11_4163	atgttcaaaacgacgctctgcgccttattaattaccgcctcttgctccacatttgctgcc cctcaacaaatcaacgatattgtgcatcgcacaattaccccgcttatagagcaacaaaag atcccgggtatggcggtggcggtaatttatcagggtaaaccttattactttacctggggc tatgcggacatcgccaaaaagcagcccgtcacacagcaaacgttgtttgagttaggttcg gtcagcaaaacatttactggcgtgcttggtggcgacgctattgctcgaggggaaatcaag ttaagcgatcccacaacaaaatactggcctgaacttaccgctaaacagtggaatgggatc acactattacatctcgcaacctacactgctggc…
Escherichia coli KO11FL: KO11_01575	atgttcaaaacgacgctctgcgccttattaattaccgcctcttgctccacatttgctgcc cctcaacaaatcaacgatattgtgcatcgcacaattaccccgcttatagagcaacaaaag atcccgggtatggcggtggcggtaatttatcagggtaaaccttattactttacctggggc tatgcggacatcgccaaaaagcagcccgtcacacagcaaacgttgtttgagttaggttcg gtcagcaaaacatttactggcgtgcttggtggcgacgctattgctcgaggggaaatcaag ttaagcgatcccacaacaaaatactggcctgaacttaccgctaaacagtggaatgggatc acactattacatctcgcaacctacactgctggc…
Escherichia coli ABU 83972:ECABU_c47090	atggcgggccgttttgtatggaaaccagaccctatgttcaaaacgacgctctgcacctta ttaattaccgcctcttgctccacatttgccgcccctcaacaaatcaacgatattgtgcat cgcacaattaccccgcttatagagcaacaaaagatccccggtatggcggtagcggtaatt tatcagggtaaaccttattactttacctggggctatgcggacatcgccaaaaagcagccc gtcacacagcaaacgttgtttgagttaggttcggtcagcaaaacatttacgggcgtgctt ggtggcgacgctattgctcgaggggaaatcaagttaagcgatcccacaacaaaatactgg cctgaacttaccgctaaacagtggaatgggatc…
Escherichia coli DH1:EcDH1_3840	atgttcaaaacgacgctctgcgccttattaattaccgcctcttgctccacatttgctgcc cctcaacaaatcaacgatattgtgcatcgcacaattaccccgcttatagagcaacaaaag atcccgggtatggcggtggcggtaatttatcagggtaaaccttattactttacctggggc tatgcggacatcgccaaaaagcagcccgtcacacagcaaacgttgtttgagttaggttcg gtcagcaaaacatttactggcgtgcttggtggcgacgctattgctcgaggggaaatcaag ttaagcgatcccacaacaaaatactggcctgaacttaccgctaaacagtggaatgggatc acactattacatctcgcaacctacactgctggc…
Escherichia coli DH1:ECDH1ME8569_4010	atgttcaaaacgacgctctgcgccttattaattaccgcctcttgctccacatttgctgcc cctcaacaaatcaacgatattgtgcatcgcacaattaccccgcttatagagcaacaaaag atcccgggtatggcggtggcggtaatttatcagggtaaaccttattactttacctggggc tatgcggacatcgccaaaaagcagcccgtcacacagcaaacgttgtttgagttaggttcg gtcagcaaaacatttactggcgtgcttggtggcgacgctattgctcgaggggaaatcaag ttaagcgatcccacaacaaaatactggcctgaacttaccgctaaacagtggaatgggatc acactattacatctcgcaacctacactgctggc…
Escherichia coli UM146: UM146_21000	atgttcaaaacgacgctctgcaccttattaattaccgcctcttgctccacatttgccgca cctcaacaaatcaacgatattgtgcatcgcacaattaccccgcttatagagcaacaaaag atccccggtatggcggtagcggtaatttatcagggtaaaccttattactttacctggggc tatgcggacatcgccaaaaagcagcccgtcacacagcaaacgttgtttgagttaggttcg gtcagcaaaacatttacgggcgtgcttggtggcgacgctattgctcgaggggaaatcaag ttaagcgatcccacaacaaaatactggcctgaacttaccgctaaacagtggaatgggatc acactattacatctcgcaacctacaccgctggc…
Escherichia coli W:ECW_m4514	atgttcaaaacgacgctctgcgccttattaattacctcctcttgctccacatttgctgcc cctcaacaaatcaacgatattgtgcatcgcacaattaccccgcttatagagcaacaaaag atccccggtatggcggtggcggtaatttatcagggtaaaccttattactttacctggggc tatgcggacatcgccaaaaagcagcccgtcacacagcaaacgttgtttgagttaggttcg gtcagcaaaacatttacgggcgtgcttggtggcgacgctattgctcgaggggaaatcaag ttaagcgatcccacaacaaaatactggcctgaacttaccgctaaacagtggaatgggatc acactattacatctcgcaacctacactgctggc…
Escherichia coli W: WFL_21965	atgttcaaaacgacgctctgcgccttattaattacctcctcttgctccacatttgctgcc cctcaacaaatcaacgatattgtgcatcgcacaattaccccgcttatagagcaacaaaag atccccggtatggcggtggcggtaatttatcagggtaaaccttattactttacctggggc tatgcggacatcgccaaaaagcagcccgtcacacagcaaacgttgtttgagttaggttcg gtcagcaaaacatttacgggcgtgcttggtggcgacgctattgctcgaggggaaatcaag ttaagcgatcccacaacaaaatactggcctgaacttaccgctaaacagtggaatgggatc acactattacatctcgcaacctacactgctggc…
Escherichia coli clone D i14: i14_4746	atgggttttctacggtctggctgctatcctgacagttgtcacgctgattggtgtcgttac aatctaacgcatcgccaatgtaaatccggcccgcctatggcgggccgttttgtatggaaa ccagaccctatgttcaaaacgacgctctgcaccttattaattaccgcctcttgctccaca tttgccgcccctcaacaaatcaacgatattgtgcatcgcacaattaccccgcttatagag caacaaaagatccccggtatggcggtagcggtaatttatcagggtaaaccttattacttt acctggggctatgcggacatcgccaaaaagcagcccgtcacacagcaaacgttgtttgag ttaggttcggtcagcaaaacatttacgggcgtg…
Escherichia coli clone D i2: i02_4746	atgggttttctacggtctggctgctatcctgacagttgtcacgctgattggtgtcgttac aatctaacgcatcgccaatgtaaatccggcccgcctatggcgggccgttttgtatggaaa ccagaccctatgttcaaaacgacgctctgcaccttattaattaccgcctcttgctccaca tttgccgcccctcaacaaatcaacgatattgtgcatcgcacaattaccccgcttatagag caacaaaagatccccggtatggcggtagcggtaatttatcagggtaaaccttattacttt acctggggctatgcggacatcgccaaaaagcagcccgtcacacagcaaacgttgtttgag ttaggttcggtcagcaaaacatttacgggcgtg…
Escherichia coli P12b: P12B_c4249	atgggttttctacggtctggctgctatcctgacagttgtcacgctgattggtgtcgttac aatctaacgcatcgccaatgtaaatccggcccgcctatggcgggccgttttgtatggaaa ccagaccctatgttcaaaacgacgctctgcgccttattaattaccgcctcttgctccaca tttgctgccccccaaaaaatcaacgatattgtgcatcgcacaattaccccgcttatagag caacaaaagatccccggtatggcggtggcggtaatttatcagggtaaaccttattacttt acctggggctatgcggacatcgccaaaaagcagcccgtcacacagcaaacgttgtttgag ttaggttcggtcagcaaaacatttacgggcgtg…
Escherichia coli LF82: LF82_0085	atgttcaaaacgacgctctgcaccttattaattaccgcctcttgctccacatttgccgca cctcaacaaatcaacgatattgtgcatcgcacaattaccccgcttatagagcaacaaaag atccccggtatggcggtagcggtaatttatcagggtaaaccttattactttacctggggc tatgcggacatcgccaaaaagcagcccgtcacacagcaaacgttgtttgagttaggttcg gtcagcaaaacatttacgggcgtgcttggtggcgacgctattgctcgaggggaaatcaag ttaagcgatcccacaacaaaatactggcctgaacttaccgctaaacagtggaatgggatc acactattacatctcgcaacctacaccgctggc…
Escherichia coli LY180: LY180_21810	atgttcaaaacgacgctctgcgccttattaattaccgcctcttgctccacatttgctgcc cctcaacaaatcaacgatattgtgcatcgcacaattaccccgcttatagagcaacaaaag atcccgggtatggcggtggcggtaatttatcagggtaaaccttattactttacctggggc tatgcggacatcgccaaaaagcagcccgtcacacagcaaacgttgtttgagttaggttcg gtcagcaaaacatttactggcgtgcttggtggcgacgctattgctcgaggggaaatcaag ttaagcgatcccacaacaaaatactggcctgaacttaccgctaaacagtggaatgggatc acactattacatctcgcaacctacactgctggc…
Escherichia coli O18 K1 PMV-1 (ExPEC):ECOPMV1_04613	atgttcaaaacgacgctctgcaccttattaattaccgcctcttgctccacatttgccgca cctcaacaaatcaacgatattgtgcatcgcacaattaccccgcttatagagcaacaaaag atccccggtatggcggtagcggtaatttatcagggtaaaccttattactttacctggggc tatgcggacatcgccaaaaagcagcccgtcacacagcaaacgttgtttgagttaggttcg gtcagcaaaacatttacgggcgtgcttggtggcgacgctattgctcgaggggaaatcaag ttaagcgatcccacaacaaaatactggcctgaacttaccgctaaacagtggaatgggatc acactattacatctcgcaacctacaccgctggc…
Escherichia coli JJ1886: P423_23130	atgttcaaaacgacgctctgcaccttattaattaccgcctcttgctccacatttgccgcc cctcaacaaatcaacgatattgtgcatcgcacaattaccccgcttatagagcaacaaagg atccccggtatggcggtagcggtaatttatcagggtaaaccttattactttacctggggc tatgcggacatcgccaaaaagcagcccgtcacacagcaaacgttgtttgagttaggttcg gtcagcaaaacatttacgggcgtgcttggtggcgacgctattgctcgaggggaaatcaag ttaagcgatcccacaacaaaatactggcctgaacttaccgctaaacagtggaatgggatc acactattacatctcgcaacctacaccgctggc…
Escherichia albertii:EAKF1_ch1676	atgttcaaaacgacgctctgcgccttactgctcgccatctcttactccacacttgccgcc tcccacagcgaacaacagatcaacgagattgtgcatcgcacaatgacgccactcattgag caacaaaaaatccctggcatggctgtggcggtgatttatcagggcaagccttattacttt acctggggctatgcggacgtggaaaaaaatcggcccgtcacgcagaaaacattatttgag ctaggttcggtgagcaaaacatttaccggcgtgcttggtggcgacgctattgcacgagag gaaatcacccgaagcgatcccgtcacaaaatactggcctgaacttaccgctaaacagtgg aatggggtcacactattacatctcgcaacctat…
Escherichia marmotae: C1192_19230	atgctcaaaatgacgctctgcgccttactgattaccgcctcttgctccgcacttgccgcc ccccaacagctcaacgatattgtgcatcgcacaatgactccgcttatagaacaacaaaaa atcccgggcatggccgttgcagtgatttatcagggcaaaccttattactttacctggggc tatgcggacgtagataaaaagcagcccgtcacgcaacaaacgttgtttgagttaggctcg gtcagcaaaacatttacgggcgtacttggtggcgacactattgctcgaggggaaataaat ctaagcgatcccgtcacaaaatactggcctgaacttaccgctaaacagtggaacgggatc acgctattacatctcgcaacctacaccgctggc…
Escherichia sp.E4742: FEM44_13415	atgctcaaaacgactctttgcgccttactgattaccgtctcttgctccactcttgccgcg acccacagcgaacaacaaatcaacgatattgtacatcacacaattaccccacttgttgag caacaaaacatccccggcatggccgttgcagtgatttatcagggtaagccttattacttt acctggggctacgcggatgtggcaaaaaagcggcccgtcacgcagcaaacgttgtttgag ttaggctcggtcagtaaaacatttacgggcgtgcttggtggcgacgctattgctcgaggg gaaatcaatctaaacgatcctgtcacaaaatactggcctgaacttaccgctaaacagtgg aatgggatcacactattacatctcgcaacctac…
Shigella flexneri 301 (serotype 2a):SF4308	atgttcaaaacgacgctctgcgccttattaattaccgcctcttactccacatttgctgcc cctcaacaaatcaacgatattgtgcatcgcacaattaccccgcttatagagcaacaaaag atccccggtatggcggtggcggtaatttatcagggtaaaccttattactttacctggggc tatgcggacatcgccaaaaagcagcccgtcacacagcaaacgttgtttgagttaggttcg gtcagcaaaacatttacgggcgtgcttggtggcgacgctattgctcgaggggaaatcaag ttaagcgatcccgcaacaaaatactggcctgaacttaccgctaaacagtggaatgggatc acactattacatcttgcgacctacaccgctggc…
Shigella flexneri 2457T (serotype 2a):S4573	atgttcaaaacgacgctctgcgccttattaattaccgcctcttactccacatttgctgcc cctcaacaaatcaacgatattgtgcatcgcacaattaccccgcttatagagcaacaaaag atccccggtatggcggtggcggtaatttatcagggtaaaccttattactttacctggggc tatgcggacatcgccaaaaagcagcccgtcacacagcaaacgttgtttgagttaggttcg gtcagcaaaacatttacgggcgtgcttggtggcgacgctattgctcgaggggaaatcaag ttaagcgatcccgcaacaaaatactggcctgaacttaccgctaaacagtggaatgggatc acactattacatcttgcgacctacaccgctggc…
Shigella flexneri 8401 (serotype 5b):SFV_4309	atggcgggccgttttgtatggaaaccagaccttatgttcaaaacgacgctctgcgcctta ttaattaccgcctcttgctccacatttgctgcccctcaacaaatcaacgatattgtgcat cgcacaattaccccgcttatagagcaacaaaagatccccggtatggcggtggcggtaatt tatcagggtaaaccttattactttacctggggctatgcggacatcgccaaaaagcagccc gtcacacagcaaacgttgtttgagttaggttcggtcagcaaaacatttacgggcgtgctt ggtggcgacgctattgctcgaggggaaatcaagttaagcgatcccgcaacaaaatactgg cctgaacttaccgctaaacagtggaatgggatc…
Shigella flexneri 2002017 (serotype Fxv):SFxv_4697	atggcgggccgttttgtatggaaaccagaccttatgttcaaaacgacgctctgcgcctta ttaattaccgcctcttactccacatttgctgcccctcaacaaatcaacgatattgtgcat cgcacaattaccccgcttatagagcaacaaaagatccccggtatggcggtggcggtaatt tatcagggtaaaccttattactttacctggggctatgcggacatcgccaaaaagcagccc gtcacacagcaaacgttgtttgagttaggttcggtcagcaaaacatttacgggcgtgctt ggtggcgacgctattgctcgaggggaaatcaagttaagcgatcccgcaacaaaatactgg cctgaacttaccgctaaacagtggaatgggatc…
Shigella flexneri 2003036:SFy_6182	atgttcaaaacgacgctctgcgccttattaattaccgcctcttactccacatttgctgcc cctcaacaaatcaacgatattgtgcatcgcacaattaccccgcttatagagcaacaaaag atccccggtatggcggtggcggtaatttatcagggtaaaccttattactttacctggggc tatgcggacatcgccaaaaagcagcccgtcacacagcaaacgttgtttgagttaggttcg gtcagcaaaacatttacgggcgtgcttggtggcgacgctattgctcgaggggaaatcaag ttaagcgatcccgcaacaaaatactggcctgaacttaccgctaaacagtggaatgggatc acactattacatcttgcgacctacaccgctggc…
Shigella flexneriShi06HN006 (serotype Yv):SFyv_6254	atgttcaaaacgacgctctgcgccttattaattaccgcctcttactccacatttgctgcc cctcaacaaatcaacgatattgtgcatcgcacaattaccccgcttatagagcaacaaaag atccccggtatggcggtggcggtaatttatcagggtaaaccttattactttacctggggc tatgcggacatcgccaaaaagcagcccgtcacacagcaaacgttgtttgagttaggttcg gtcagcaaaacatttacgggcgtgcttggtggcgacgctattgctcgaggggaaatcaag ttaagcgatcccgcaacaaaatactggcctgaacttaccgctaaacagtggaatgggatc acactattacatcttgcgacctacaccgctggc…
Shigella flexneri NCTC1 (serotype 2a): NCTC1_04677	atggcgggccgttttgtatggaaaccagaccttatgttcaaaacgacgctctgcgcctta ttaattaccgcctcttactccacatttgctgcccctcaacaaatcaacgatattgtgcat cgcacaattaccccgcttatagagcaacaaaagatccccggtatggcggtggcggtaatt tatcagggtaaaccttattactttacctggggctatgcggacatcgccaaaaagcagccc gtcacacagcaaacgttgtttgagttaggttcggtcagcaaaacatttacgggcgtgctt ggtggcgacgctattgctcgaggggaaatcaagttaagcgatcccgcaacaaaatactgg cctgaacttaccgctaaacagtggaatgggatc…
ShigellaSonneiSs046:SSON_4336	atgttcaaaacgacgctctgcgccttattaattaccgcctcttgctccacatttgctgcc cctcaacaaatcaacgatattgtgcatcgcacaattaccccgcttatagagcaacaaaag atccccggtatggcggtggcggtaatttatcagggtaaaccttattactttacctggggc tatgcggacatcgccaaaaagcagcccgtcacacagcaaacgttgtttgagttaggttcg gtcagcaaaacatttacgggcgtgcttggtggcgacgctattgctcgaggggaaatcaag ttaagcgatcccgcaacaaaatactggcctgaacttactgctaaacagtggaatgggatc acactattacatcttgcgacctacaccgctggc…
Shigella boydiiSb227 (serotype 4):SBO_4306	atgttcaaaacgacgctctgcgccttattaattaccgcctcttgctccacatttgctgcc cctcaacaaatcaacgatattgtgcatcgcacaattaccccgcttatagagcaacaaaag atccccggtatggcggtggcggtaatttatcagggtaaaccttattactttacctggggc tatgcggacatcgccaaaaagcagcccgtcacacagcaaacgttgtttgagttaggttcg gtcagcaaaacatttacgggcgtgcttggtggcgatgctattgctcgaggggaaatcaag ttaagcgatcccgcaacaaaatactggcctgaacttaccgctaaacagtggaatgggatc acactattacatcttgcgacctacaccgctggc…
Shigella boydii CDC 3083-94 (serotype 18):SbBS512_E4682	atgttcaaaacgacgctctgcgccttattaattaccgcctcttgctccacatttgctgcc cctcaacaaatcaacgatattgtgcatcgcacaattaccccgcttatagagcaacaaaag atccccggtatggcggtggcggtaatttatcagggtaaaccttattactttacctggggc tatgcggacatcgccaaaaagcagcccgtcacacagcaaacgttgtttgagttaggttcg gtcagcaaaacatttacgggcgtgcttggtggcgacgctattgctcgaggggaaatcaag ttaagcgatcccgcaacaaaatactggcctgaacttaccgctaaacagtggaatgggatc acactattacatcttgcgacctacaccgctggc…
Shigella dysenteriaeSd197:SDY_4394	atgttcaaaacgacgctctgcgccttattaattaccgcctcttgctccacatttgctgcc ccccaaaaaatcaacgatattgtgcatcgcacaattaccccgcttatagagcaacaaaag atccccggtatggcggtggcggtaatttatcagggtaaaccttattattttacctggggc tatgcggacatcgccaaaaagcagcccgtcacacagcaaacgttgtttgagttaggttcg gtcagcaaaacatttacgggcgtgcttggtggcgacgctattgctcgaggggaaatcaag ttaagcgatcccgcaacaaaatactggcctgaacttaccgctaaacagtggaacgggatc acgctattacatctcgcaacctacaccgctggc…
Shigella dysenteriae 1617 (serotype 1): Asd1617_05767	atgggttttctacggtctggctgctatcctgacagttgtcacgctgattggtgtcgttac aatctaacgcatcaccaatgtaaatccggcccgcctatggcgggccgttttgtatggaaa ccagaccctatgttcaaaacgacgctctgcgccttattaattaccgcctcttgctccaca tttgctgccccccaaaaaatcaacgatattgtgcatcgcacaattaccccgcttatagag caacaaaagatccccggtatggcggtggcggtaatttatcagggtaaaccttattatttt acctggggctatgcggacatcgccaaaaagcagcccgtcacacagcaaacgttgtttgag ttaggttcggtcagcaaaacatttacgggcgtg…
ShigellaSp. PAMC 28760: A0259_02400	atgttcaaaacgacgctctgcgccttattaattaccgcctcttgctccacatttgctgcc ccccaaaaaatcaacgatattgtgcatcgcacaattaccccgcttatagagcaacaaaag atccccggtatggcggtggcggtaatttatcagggtaaaccttattactttacctggggc tatgcggacatcgccaaaaagcagcccgtcacacagcaaacgttgtttgagttaggttcg gtcagcaaaacatttacgggcgtgcttggtggcgacgctattgctcgaggggaaatcaag ttaagcgatcccgcaacaaaatactggcctgaacttaccgctaaacagtggaacgggatc acactattacatctcgcaacctacaccgctggc…
Pseudocitrobacter sp. G163CM: G163CM_31430	atgttcaaaacgtctctctgcgcgctactgcttggcgcctcctgcaccgcacttgccgcc ccttacactgaacaacagataacggatatcgttaatcgcaccattacgccgctcattaag gagcaggctattcccggcatggccgtcgcggtcatctatcagggcaaaccgtattacttt acctggggtgacgctgacgtcgcgaaaaagcagcccgtcacgcaacagacgctgttcgaa ttgggttcagtcagtaaaaccctcaccggcgtactgggcggcgacgctatcgcgcgtggg gaaattagcctgaatgacccggcgacaaaatactggccagaactcaccgggaaacagtgg cagggcattacgctgctgcatctcgcgacttac…
K18699	blaSHV gene	beta-lactamase class A SHV
Enterobacter cloacaeECNIH2:ECNIH2_24885	gtggttatgcgttatattcgcctgtgtattatctccctgttagccaccctgccgctggcg gtacacgccagcccgcagccgcttgagcaaattaaactaagcgaaagccagctgtcgggc cgcgtaggcatgatagaaatggatctggccagcggccgcacgctgaccgcctggcgcgcc gatgaacgctttcccatgatgagcacctttaaagtagtgctctgcggcgcagtgctggcg cgggtggatgccggtgacgaacagctggagcgaaagatccactatcgccagcaggatctg gtggactactcgccggtcagcgaaaaacaccttgccgacggcatgacggtcggcgaactc tgcgccgccgccattaccatgagcgataacagc…
Enterobacter cloacaeECNIH4:ECNIH4_23090	gtggttatgcgttatattcgcctgtgtattatctccctgttagccaccctgccgctggcg gtacacgccagcccgcagccgcttgagcaaattaaacaaagcgaaagccagctgtcgggc cgcgtaggcatgatagaaatggatctggccagcggccgcacgctgaccgcctggcgcgcc gatgaacgctttcccatgatgagcacctttaaagtagtgctctgcggcgcagtgctggcg cgggtggatgccggtgacgaacagctggagcgaaagatccactatcgccagcaggatctg gtggactactcgccggtcagcgaaaaacaccttgccgacggcatgacggtcggcgaactc tgcgccgccgccattaccatgagcgataacagc…
Enterobacter cloacaeECNIH5:ECNIH5_22870	gtggttatgcgttatattcgcctgtgtattatctccctgttagccaccctgccgctggcg gtacacgccagcccgcagccgcttgagcaaattaaacaaagcgaaagccagctgtcgggc cgcgtaggcatgatagaaatggatctggccagcggccgcacgctgaccgcctggcgcgcc gatgaacgctttcccatgatgagcacctttaaagtagtgctctgcggcgcagtgctggcg cgggtggatgccggtgacgaacagctggagcgaaagatccactatcgccagcaggatctg gtggactactcgccggtcagcgaaaaacaccttgccgacggcatgacggtcggcgaactc tgcgccgccgccattaccatgagcgataacagc…
Enterobacter hormaechei subsp. steigerwaltii: LI62_012635	gtggttatgcgttatattcgcctgtgtattatctccctgttagccaccctgccgctggcg gtacacgccagcccgcagccgcttgagcaaattaaacaaagcgaaagccagctgtcgggc cgcgtaggcatgatagaaatggatctggccagcggccgcacgctgaccgcctggcgcgcc gatgaacgctttcccatgatgagcacctttaaagtagtgctctgcggcgcagtgctggcg cgggtggatgccggtgacgaacagctggagcgaaagatccactatcgccagcaggatctg gtggactactcgccggtcagcgaaaaacaccttgccgacggcatgacggtcggcgaactc tgcgccgccgccattaccatgagcgataacagc…
Enterobacter hormaechei subsp. hoffmanniiECNIH3:ECNIH3_23450	gtggttatgcgttatattcgcctgtgtattatctccctgttagccaccctgccgctggcg gtacacgccagcccgcagccgcttgagcaaattaaacaaagcgaaagccagctgtcgggc cgcgtaggcatgatagaaatggatctggccagcggccgcacgctgaccgcctggcgcgcc gatgaacgctttcccatgatgagcacctttaaagtagtgctctgcggcgcagtgctggcg cgggtggatgccggtgacgaacagctggagcgaaagatccactatcgccagcaggatctg gtggactactcgccggtcagcgaaaaacaccttgccgacggcatgacggtcggcgaactc tgcgccgccgccattaccatgagcgataacagc…
Klebsiella pneumoniae subsp. pneumoniae MGH 78578 (serotypeK52):KPN_01607	atgcgttatattcgcctgtgtattatctccctgttagccaccctgccgctggcggtacac gccagcccgcagccgcttgagcaaattaaacaaagcgaaagccagctgtcgggccgcgta ggcatgatagaaatggatctggccagcggccgcacgctgaccgcctggcgcgccgatgaa cgctttcccatgatgagcacctttaaagtagtgctctgcggcgcagtgctggcgcgggtg gatgccggtgacgaacagctggagcgaaagatccactatcgccagcaggatctggtggac tactcgccggtcagcgaaaaacaccttgccgacggcatgacggtcggcgaactctgtgcc gccgccattaccatgagcgataacagcgccgcc…
Klebsiella pneumoniae subsp. pneumoniae MGH 78578 (serotypeK52):KPN_pKPN4p07050	atgcgttatattcgcctgtgtattatctccctgttagccaccctgccgctggcggtacac gccagcccgcagccgcttgagcaaattaaacaaagcgaaagccagctgtcgggccgcgta ggcatgatagaaatggatctggccagcggccgcacgctgaccgcctggcgcgccgatgaa cgctttcccatgatgagcacctttaaagtagtgctctgcggcgcagtgctggcgcgggtg gatgccggtgacgaacagctggagcgaaagatccactatcgccagcaggatctggtggac tactcgccggtcagcgaaaaacaccttgccgacggcatgacggtcggcgaactctgcgcc gccgccattaccatgagcgataacagcgccgcc…
Klebsiella pneumoniae subsp. pneumoniae NTUH-K2044 (serotypeK1):KP1_2635	atgcgttatattcgcctgtgtattatctccctgttagccaccctgccgctggcggtacac gccagcccgcagccgcttgagcaaattaaacaaagcgaaagccagctgtcgggccgcgta ggcatgatagaaatggatctggccagcggccgcacgctgaccgcctggcgcgccgatgaa cgctttcccatgatgagcacctttaaagtagtgctctgcggcgcagtgctggcgcgggtg gatgccggtgacgaacagctggagcgaaagatccactatcgccagcaggatctggtggac tactcgccggtcagcgaaaaacaccttgccgacggcatgacggtcggcgaactctgtgcc gccgccattaccatgagcgataacagcgccgcc…
Klebsiella pneumoniae subsp. pneumoniae HS11286:KPHS_25220	atgcgttatattcgcctgtgtattatctccctgttagccaccctgccgctggcggtacac gccagcccgcagccgcttgagcaaattaaacaaagcgaaagccagctgtcgggccgcgta ggcatgatagaaatggatctggccagcggccgcacgctgaccgcctggcgcgccgatgaa cgctttcccatgatgagcacctttaaagtagtgctctgcggcgcagtgctggcgcgggtg gatgccggtgacgaacagctggagcgaaagatccactatcgccagcaggatctggtggac tactcgccggtcagcgaaaaacatcttgccgacggcatgacggtcggcgaactctgcgcc gccgccattaccatgagcgataacagcgccgcc…
Klebsiella pneumoniae subsp. pneumoniae 1084 (serotypeK1): A79E_2629	atgcgttatattcgcctgtgtattatctccctgttagccaccctgccgctggcggtacac gccagcccgcagccgcttgagcaaattaaacaaagcgaaagccagctgtcgggccgcgta ggcatgatagaaatggatctggccagcggccgcacgctgaccgcctggcgcgccgatgaa cgctttcccatgatgagcacctttaaagtagtgctctgcggcgcagtgctggcgcgggtg gatgccggtgacgaacagctggagcgaaagatccactatcgccagcaggatctggtggac tactcgccggtcagcgaaaaacaccttgccgacggcatgacggtcggcgaactctgtgcc gccgccattaccatgagcgataacagcgccgcc…
Klebsiella pneumoniae subsp. pneumoniaeKPNIH24:KPNIH24_15650	gtggttatgcgttatattcgcctgtgtattatctccctgttagccaccctgccgctggcg gtacacgccagcccgcagccgcttgagcaaattaaacaaagcgaaagccagctgtcgggc cgcgtaggcatgatagaaatggatctggccagcggccgcacgctgaccgcctggcgcgcc gatgaacgctttcccatgatgagcacctttaaagtagtgctctgcggcgcagtgctggcg cgggtggatgccggtgacgaacagctggagcgaaagatccactatcgccagcaggatctg gtggactactcgccggtcagcgaaaaacatcttgccgacggcatgacggtcggcgaactc tgcgccgccgccattaccatgagcgataacagc…
Klebsiella pneumoniae subsp. pneumoniaeKPNIH24:KPNIH24_27130	gtggttatgcgttatattcgcctgtgtattatctccctgttagccaccctgccgctggcg gtacacgccagcccgcagccgcttgagcaaattaaacaaagcgaaagccagctgtcgggc cgcgtaggcatgatagaaatggatctggccagcggccgcacgctgaccgcctggcgcgcc gatgaacgctttcccatgatgagcacctttaaagtagtgctctgcggcgcagtgctggcg cgggtggatgccggtgacgaacagctggagcgaaagatccactatcgccagcaggatctg gtggactactcgccggtcagcgaaaaacaccttgccgacggcatgacggtcggcgaactc tgcgccgccgccattaccatgagcgataacagc…
Klebsiella pneumoniae subsp. pneumoniaeKPNIH27:KPNIH27_12280	gtggttatgcgttatattcgcctgtgtattatctccctgttagccaccctgccgctggcg gtacacgccagcccgcagccgcttgagcaaattaaactaagcgaaagccagctgtcgggc cgcgtaggcatgatagaaatggatctggccagcggccgcacgctgaccgcctggcgcgcc gatgaacgctttcccatgatgagcacctttaaagtagtgctctgcggcgcagtgctggcg cgggtggatgccggtgacgaacagctggagcgaaagatccactatcgccagcaggatctg gtggactactcgccggtcagcgaaaaacaccttgccgacggcatgacggtcggcgaactc tgcgccgccgccattaccatgagcgataacagc…
Klebsiella pneumoniae subsp. pneumoniaeKPNIH27:KPNIH27_26680	gtggttatgcgttatattcgcctgtgtattatctccctgttagccaccctgccgctggcg gtacacgccagcccgcagccgcttgagcaaattaaactaagcgaaagccagctgtcgggc cgcgtaggcatgatagaaatggatctggccagcggccgcacgctgaccgcctggcgcgcc gatgaacgctttcccatgatgagcacctttaaagtagtgctctgcggcgcagtgctggcg cgggtggatgccggtgacgaacagctggagcgaaagatccactatcgccagcaggatctg gtggactactcgccggtcagcgaaaaacaccttgccgacggcatgacggtcggcgaactc tgcgccgccgccattaccatgagcgataacagc…
Klebsiella pneumoniae subsp. pneumoniaeKPNIH27:KPNIH27_27300	gtggttatgcgttatattcgcctgtgtattatctccctgttagccaccctgccgctggcg gtacacgccagcccgcagccgcttgagcaaattaaacaaagcgaaagccagctgtcgggc cgcgtaggcatgatagaaatggatctggccagcggccgcacgctgaccgcctggcgcgcc gatgaacgctttcccatgatgagcacctttaaagtagtgctctgcggcgcagtgctggcg cgggtggatgccggtgacgaacagctggagcgaaagatccactatcgccagcaggatctg gtggactactcgccggtcagcgaaaaacaccttgccgacggcatgacggtcggcgaactc tgcgccgccgccattaccatgagcgataacagc…
Klebsiella pneumoniae subsp. pneumoniaeKPNIH29:KPNIH29_12780	gtggttatgcgttatattcgcctgtgtattatctccctgttagccaccctgccgctggcg gtacacgccagcccgcagccgcttgagcaaattaaactaagcgaaagccagctgtcgggc cgcgtaggcatgatagaaatggatctggccagcggccgcacgctgaccgcctggcgcgcc gatgaacgctttcccatgatgagcacctttaaagtagtgctctgcggcgcagtgctggcg cgggtggatgccggtgacgaacagctggagcgaaagatccactatcgccagcaggatctg gtggactactcgccggtcagcgaaaaacaccttgccgacggcatgacggtcggcgaactc tgcgccgccgccattaccatgagcgataacagc…
Klebsiella pneumoniae subsp. pneumoniaeKPNIH30:KPNIH30_13070	gtggttatgcgttatattcgcctgtgtattatctccctgttagccaccctgccgctggcg gtacacgccagcccgcagccgcttgagcaaattaaacaaagcgaaagccagctgtcgggc cgcgtaggcatgatagaaatggatctggccagcggccgcacgctgaccgcctggcgcgcc gatgaacgctttcccatgatgagcacctttaaagtagtgctctgcggcgcagtgctggcg cgggtggatgccggtgacgaacagctggagcgaaagatccactatcgccagcaggatctg gtggactactcgccggtcagcgaaaaacatcttgccgacggcatgacggtcggcgaactc tgcgccgccgccattaccatgagcgataacagc…
Klebsiella pneumoniae subsp. pneumoniaeKPNIH31:KPNIH31_12155	gtggttatgcgttatattcgcctgtgtattatctccctgttagccaccctgccgctggcg gtacacgccagcccgcagccgcttgagcaaattaaacaaagcgaaagccagctgtcgggc cgcgtaggcatgatagaaatggatctggccagcggccgcacgctgaccgcctggcgcgcc gatgaacgctttcccatgatgagcacctttaaagtagtgctctgcggcgcagtgctggcg cgggtggatgccggtgacgaacagctggagcgaaagatccactatcgccagcaggatctg gtggactactcgccggtcagcgaaaaacatcttgccgacggcatgacggtcggcgaactc tgcgccgccgccattaccatgagcgataacagc…
Klebsiella pneumoniae subsp. pneumoniaeKPNIH32:KPNIH32_12920	gtggttatgcgttatattcgcctgtgtattatctccctgttagccaccctgccgctggcg gtacacgccagcccgcagccgcttgagcaaattaaacaaagcgaaagccagctgtcgggc cgcgtaggcatgatagaaatggatctggccagcggccgcacgctgaccgcctggcgcgcc gatgaacgctttcccatgatgagcacctttaaagtagtgctctgcggcgcagtgctggcg cgggtggatgccggtgacgaacagctggagcgaaagatccactatcgccagcaggatctg gtggactactcgccggtcagcgaaaaacatcttgccgacggcatgacggtcggcgaactc tgcgccgccgccattaccatgagcgataacagc…
Klebsiella pneumoniae subsp. pneumoniaeKPNIH32:KPNIH32_28045	gtggttatgcgttatattcgcctgtgtattatctccctgttagccaccctgccgctggcg gtacacgccagcccgcagccgcttgagcaaattaaacaaagcgaaagccagctgtcgggc cgcgtaggcatgatagaaatggatctggccagcggccgcacgctgaccgcctggcgcgcc gatgaacgctttcccatgatgagcacctttaaagtagtgctctgcggcgcagtgctggcg cgggtggatgccggtgacgaacagctggagcgaaagatccactatcgccagcaggatctg gtggactactcgccggtcagcgaaaaacaccttgccgacggcatgacggtcggcgaactc tgcgccgccgccattaccatgagcgataacagc…
Klebsiella pneumoniae subsp. pneumoniaeKPNIH10:KPNIH10_12585	gtggttatgcgttatattcgcctgtgtattatctccctgttagccaccctgccgctggcg gtacacgccagcccgcagccgcttgagcaaattaaacaaagcgaaagccagctgtcgggc cgcgtaggcatgatagaaatggatctggccagcggccgcacgctgaccgcctggcgcgcc gatgaacgctttcccatgatgagcacctttaaagtagtgctctgcggcgcagtgctggcg cgggtggatgccggtgacgaacagctggagcgaaagatccactatcgccagcaggatctg gtggactactcgccggtcagcgaaaaacatcttgccgacggcatgacggtcggcgaactc tgcgccgccgccattaccatgagcgataacagc…
Klebsiella pneumoniae subsp. pneumoniaeKPR0928:KPR0928_12605	atgcgttatattcgcctgtgtattatctccctgttagccaccctgccgctggcggtacac gccagcccgcagccgcttgagcaaattaaacaaagcgaaagccagctgtcgggccgcgta ggcatgatagaaatggatctggccagcggccgcacgctgaccgcctggcgcgccgatgaa cgctttcccatgatgagcacctttaaagtagtgctctgcggcgcagtgctggcgcgggtg gatgccggtgacgaacagctggagcgaaagatccactatcgccagcaggatctggtggac tactcgccggtcagcgaaaaacatcttgccgacggcatgacggtcggcgaactctgcgcc gccgccattaccatgagcgataacagcgccgcc…
Klebsiella pneumoniae subsp. pneumoniae ATCC 43816KPPR1: VK055_0891	atgcgttatattcgcctgtgtattatctccctgttagccaccctgccgctggcggtacac gccagcccgcagccgcttgagcaaattaaactaagcgaaagccagctgtcgggccgcgta ggcatgatagaaatggatctggccagcggccgcacgctgaccgcctggcgcgccgatgaa cgctttcccatgatgagcacctttaaagtagtgctctgcggcgcagtgctggcgcgggtg gatgccggtgacgaacagctggagcgaaagatccactatcgccagcaggatctggtggac tactcgccggtcagcgaaaaacaccttgccgacggcatgacggtcggcgaactctgcgcc gccgccattaccatgagcgataacagcgccgcc…
Klebsiella pneumoniaeKCTC 2242:KPN2242_10850	gtggttatgcgttatattcgcctgtgtattatctccctgttagccaccctgccgctggcg gtacacgccagcccgcagccgcttgagcaaattaaactaagcgaaagccagctgtcgggc cgcgtaggcatgatagaaatggatctggccagcggccgcacgctgaccgcctggcgcgcc gatgaacgctttcccatgatgagcacctttaaagtagtgctctgcggcgcagtgctggcg cgggtggatgccggtgacgaacagctggagcgaaagatccactatcgccagcaggatctg gtggactactcgccggtcagcgaaaaacatcttgccgacggcatgacggtcggcgaactc tgtgccgccgccattaccatgagcgataacagc…
Klebsiella pneumoniae subsp. rhinoscleromatis SB3432:KPR_2492	atgcgttatattcgcctgtgtattatctccctgttagccaccctgccgctggcggtacac gccagcccgcagccgcttgagcaaattaaactaagcgaaagccagctgtcgggccgcgta ggcatgatagaaatggatctggccagcggccgcacgctgaccgcctggcgcgccgatgaa cgctttcccatgatgagcacctttaaagtagtgctctgcggcgcagtgctggcgcgggtg gatgccggtgacgaacagctggagcgaaagatccactatcgccagcaggatctggtggac tactcgccggtcagcgaaaaacaccttgccgacggcatgacggtcggcgaactctgtgcc gccgccattaccatgagcgataacagcgccgcc…
Klebsiella pneumoniae JM45: N559_2715	atgcgttatattcgcctgtgtattatctccctgttagccaccctgccgctggcggtacac gccagcccgcagccgcttgagcaaattaaacaaagcgaaagccagctgtcgggccgcgta ggcatgatagaaatggatctggccagcggccgcacgctgaccgcctggcgcgccgatgaa cgctttcccatgatgagcacctttaaagtagtgctctgcggcgcagtgctggcgcgggtg gatgccggtgacgaacagctggagcgaaagatccactatcgccagcaggatctggtggac tactcgccggtcagcgaaaaacatcttgccgacggcatgacggtcggcgaactctgcgcc gccgccattaccatgagcgataacagcgccgcc…
Klebsiella pneumoniae CG43: D364_08175	gtggttatgcgttatattcgcctgtgtattatctccctgttagccaccctgccgctggcg gtacacgccagcccgcagccgcttgagcaaattaaactaagcgaaagccagctgtcgggc cgcgtaggcatgatagaaatggatctggccagcggccgcacgctgaccgcctggcgcgcc gatgaacgctttcccatgatgagcacctttaaagtagtgctctgcggcgcagtgctggcg cgggtggatgccggtgacgaacagctggagcgaaagatccactatcgccagcaggatctg gtggactactcgccggtcagcgaaaaacatcttgccgacggcatgacggtcggcgaactc tgcgccgccgccattaccatgagcgataacagc…
Klebsiella pneumoniae 30684/NJST258_2:KPNJ2_02871	ttgtcgcttctttactcgcctttatcggccctcactcaaggatgtattgtggttatgcgt tatattcgcctgtgtattatctccctgttagccaccctgccgctggcggtacacgccagc ccgcagccgcttgagcaaattaaacaaagcgaaagccagctgtcgggccgcgtaggcatg atagaaatggatctggccagcggccgcacgctgaccgcctggcgcgccgatgaacgcttt cccatgatgagcacctttaaagtagtgctctgcggcgcagtgctggcgcgggtggatgcc ggtgacgaacagctggagcgaaagatccactatcgccagcaggatctggtggactactcg ccggtcagcgaaaaacatcttgccgacggcatg…
Klebsiella pneumoniae PMK1: PMK1_03928	atgcgttttattcgcctgtgtattatctccctgttagccaccctgccgctggcggtacac gccagcccgcagccgcttgagcaaattaaactaagcgaaagccagctgtcgggccgcgta ggcatgatagaaatggatctggccagcggccgcacgctgaccgcctggcgcgccgatgaa cgctttcccatgatgagcacctttaaagtagtgctctgcggcgcagtgctggcgcgggtg gatgccggtgacgaacagctggagcgaaagatccactatcgccagcaggatctggtggac tactcgccggtcagcgaaaaacatcttgccgacggcatgacggtcggcgaactctgcgcc gccgccattaccatgagcgataacagcgccgcc…
Klebsiella pneumoniae blaNDM-1: FH42_03960	atgcgttatattcgcctgtgtattatctccctgttagccaccctgccgctggcggtacac gccagcccgcagccgcttgagcaaattaaacaaagcgaaagccagctgtcgggccgcgta ggcatgatagaaatggatctggccagcggccgcacgctgaccgcctggcgcgccgatgaa cgctttcccatgatgagcacctttaaagtagtgctctgcggcgcagtgctggcgcgggtg gatgccggtgacgaacagctggagcgaaagatccactatcgccagcaggatctggtggac tactcgccggtcagcgaaaaacatcttgccgacggcatgacggtcggcgaactctgcgcc gccgccattaccatgagcgataacagcgccgcc…
Klebsiella pneumoniae 32192:KU54_013590	gtggttatgcgttatattcgcctgtgtattatctccctgttagccaccctgccgctggcg gtacacgccagcccgcagccgcttgagcaaattaaacaaagcgaaagccagctgtcgggc cgcgtaggcatgatagaaatggatctggccagcggccgcacgctgaccgcctggcgcgcc gatgaacgctttcccatgatgagcacctttaaagtagtgctctgcggcgcagtgctggcg cgggtggatgccggtgacgaacagctggagcgaaagatccactatcgccagcaggatctg gtggactactcgccggtcagcgaaaaacatcttgccgacggcatgacggtcggcgaactc tgcgccgccgccattaccatgagcgataacagc…
Klebsiella pneumoniae 34618: LI86_13525	gtggttatgcgttatattcgcctgtgtattatctccctgttagccaccctgccgctggcg gtacacgccagcccgcagccgcttgagcaaattaaacaaagcgaaagccagctgtcgggc cgcgtaggcatgatagaaatggatctggccagcggccgcacgctgaccgcctggcgcgcc gatgaacgctttcccatgatgagcacctttaaagtagtgctctgcggcgcagtgctggcg cgggtggatgccggtgacgaacagctggagcgaaagatccactatcgccagcaggatctg gtggactactcgccggtcagcgaaaaacatcttgccgacggcatgacggtcggcgaactc tgcgccgccgccattaccatgagcgataacagc…
Klebsiella pneumoniae 34618: LI86_27975	gtggttatgcgttatattcgcctgtgtattatctccctgttagccaccctgccgctggcg gtacacgccagcccgcagccgcttgagcaaattaaacaaagcgaaagccagctgtcgggc cgcgtaggcatgatagaaatggatctggccagcggccgcacgctgaccgcctggcgcgcc gatgaacgctttcccatgatgagcacctttaaagtagtgctctgcggcgcagtgctggcg cgggtggatgccggtgacgaacagctggagcgaaagatccactatcgccagcaggatctg gtggactactcgccggtcagcgaaaaacaccttgccgacggcatgacggtcggcgaactc tgcgccgccgccattaccatgagcgataacagc…
Klebsiella michiganensis E718: A225_R1p0365	atgcgttatattcgcctgtgtattatctccctgttagccaccctgccgctggcggtacac gccagcccgcagccgcttgagcaaattaaacaaagcgaaagccagctgtcgggccgcgta ggcatgatagaaatggatctggccagcggccgcacgctgaccgcctggcgcgccgatgaa cgctttcccatgatgagcacctttaaagtagtgctctgcggcgcagtgctggcgcgggtg gatgccggtgacgaacagctggagcgaaagatccactatcgccagcaggatctggtggac tactcgccggtcagcgaaaaacaccttgccgacggcatgacggtcggcgaactctgcgcc gccgccattaccatgagcgataacagcgccgcc…
Klebsiella oxytoca CAV1374: AB185_01315	gtggttatgcgttattttcgcctgtgtattatctccctgttagccaccctgccgctggcg gtacacgccagcccgcagccgcttgagcaaattaaactaagcgaaagccagctgtcgggc agcgtaggcatgatagaaatggatctggccagcggccgcacgctgaccgcctggcgcgcc gatgaacgctttcccatgatgagcacctttaaagtagtgctctgcggcgcagtgctggcg cgggtggatgccggtgacgaacagctggagcgaaagatccactatcgccagcaggatctg gtggactactcgccggtcagcgaaaaacaccttgccgacggcatgacggtcggcgaactc tgtgccgccgccattaccatgagcgataacagc…
Klebsiella quasipneumoniae: AVR78_27200	atgcgttattttcgcctgtgtattatctccctgttagccaccctgccgctggcggtacac gccagcccgcagccgcttgagcaaattaaactaagcgaaagccagctgtcgggcagcgta ggcatgatagaaatggatctggccagcggccgcacgctgaccgcctggcgcgccgatgaa cgctttcccatgatgagcacctttaaagtagtgctctgcggcgcagtgctggcgcgggtg gatgccggtgacgaacagctggagcgaaagatccactatcgccagcaggatctggtggac tactcgccggtcagcgaaaaacaccttgccgacggcatgacggtcggcgaactctgtgcc gccgccattaccatgagcgataacagcgccgcc…
Klebsiella quasivariicola: B8P98_29925	atgcgttattttcgcctgtgtattatctccctgttagccaccctgccgctggcggtacac gccagcccgcagccgcttgagcaaattaaactaagcgaaagccagctgtcgggcagcgta ggcatgatagaaatggatctggccagcggccgcacgctgaccgcctggcgcgccgatgaa cgctttcccatgatgagcacctttaaagtagtgctctgcggcgcagtgctggcgcgggtg gatgccggtgacgaacagctggagcgaaagatccactatcgccagcaggatctggtggac tactcgccggtcagcgaaaaacaccttgccgacggcatgacggtcggcgaactctgtgcc gccgccattaccatgagcgataacagcgccgcc…
Klebsiella africana: LGL98_13180	atgcgttatgttcgcctgtgtgttatctccctgttagcctccctgccgctggcggtacac gccagcccgcagccgcttgagcaaattaaactaagcgaaagccagctgtcgggccgcgtg ggcatgatagaaatggatctggccagcggccgcacgctgaccgcctggcgcgccgatgaa cgctttcccatgatgagcacctttaaagtactgctctgcggcgcggtgctggcgcgggtg gatgccggtgacgaacagctggagcgacggatccattaccgccagcaggatctggtggct tactcgccggtcagcgaaaaacaccttgccgacgggatgacggtcggcgaactctgcacc gccgccatcactatgagcgataatagcgccgcc…
Citrobacter freundii:CFNIH1_25995	gtggttatgcgttatattcgcctgtgtattatctccctgttagccaccctgccgctggcg gtacacgccagcccgcagccgcttgagcaaattaaactaagcgaaagccagctgtcgggc cgcgtaggcatgatagaaatggatctggccagcggccgcacgctgaccgcctggcgcgcc gatgaacgctttcccatgatgagcacctttaaagtagtgctctgcggcgcagtgctggcg cgggtggatgccggtgacgaacagctggagcgaaagatccactatcgccagcaggatctg gtggactactcgccggtcagcgaaaaacaccttgccgacggcatgacggtcggcgaactc tgcgccgccgccattaccatgagcgataacagc…
Citrobacter sedlakii: JY391_23440	atgcgttatattcgcctgtgtattatctccctgttagccaccctgccgctggcggtacac gccagcccgcagccgcttgagcaaattaaacaaagcgaaagccagctgtcgggccgcgta ggcatgatagaaatggatctggccagcggccgcacgctgaccgcctggcgcgccgatgaa cgctttcccatgatgagcacctttaaagtagtgctctgcggcgcagtgctggcgcgggtg gatgccggtgacgaacagctggagcgaaagatccactatcgccagcaggatctggtggac tactcgccggtcagcgaaaaacaccttgccgacggcatgacggtcggcgaactctgcgcc gccgccattaccatgagcgataacagcgccgcc…
Citrobacter farmeri:CI104_19205	atgcgttatattcgcctgtgtattatctccctgttagccaccctgccgctggcggtacac gccagcccgcagccgcttgagcaaattaaacaaagcgaaagccagctgtcgggccgcgta ggcatgatagaaatggatctggccagcggccgcacgctgaccgcctggcgcgccgatgaa cgctttcccatgatgagcacctttaaagtagtgctctgcggcgcagtgctggcgcgggtg gatgccggtgacgaacagctggagcgaaagatccactatcgccagcaggatctggtggac tactcgccggtcagcgaaaaacaccttgccgacggcatgacggtcggcgaactctgcgcc gccgccattaccatgagcgataacagcgccgcc…
Citrobacter farmeri:CI104_26890	atgcgttatattcgcctgtgtattatctccctgttagccaccctgccgctggcggtacac gccagcccgcagccgcttgagcaaattaaacaaagcgaaagccagctgtcgggccgcgta ggcatgatagaaatggatctggccagcggccgcacgctgaccgcctggcgcgccgatgaa cgctttcccatgatgagcacctttaaagtagtgctctgcggcgcagtgctggcgcgggtg gatgccggtgacgaacagctggagcgaaagatccactatcgccagcaggatctggtggac tactcgccggtcagcgaaaaacaccttgccgacggcatgacggtcggcgaactctgcgcc gccgccattaccatgagcgataacagcgccgcc…
Leclercia sp. LSNIH1: C2U54_26600	atgcgttatattcgcctgtgtattatctccctgttagccaccctgccgctggcggtacac gccagcccgcagccgcttgagcaaattaaactaagcgaaagccagctgtcgggccgcgta ggcatgatagaaatggatctggccagcggccgcacgctgaccgcctggcgcgccgatgaa cgctttcccatgatgagcacctttaaagtagtgctctgcggcgcagtgctggcgcgggtg gatgccggtgacgaacagctggagcgaaagatccactatcgccagcaggatctggtggac tactcgccggtcagcgaaaaacaccttgccgacggcatgacggtcggcgaactctgcgcc gccgccattaccatgagcgataacagcgccgcc…
Leclercia sp. LSNIH3: C3F35_26215	atgcgttatattcgcctgtgtattatctccctgttagccaccctgccgctggcggtacac gccagcccgcagccgcttgagcaaattaaactaagcgaaagccagctgtcgggccgcgta ggcatgatagaaatggatctggccagcggccgcacgctgaccgcctggcgcgccgatgaa cgctttcccatgatgagcacctttaaagtagtgctctgcggcgcagtgctggcgcgggtg gatgccggtgacgaacagctggagcgaaagatccactatcgccagcaggatctggtggac tactcgccggtcagcgaaaaacaccttgccgacggcatgacggtcggcgaactctgcgcc gccgccattaccatgagcgataacagcgccgcc…
Phytobacter ursingii: AB182_00590	gtggttatgcgttattttcgcctgtgtattatctccctgttagccaccctgccgctggcg gtacacgccagcccgcagccgcttgagcaaattaaactaagcgaaagccagctgtcgggc agcgtaggcatgatagaaatggatctggccagcggccgcacgctgaccgcctggcgcgcc gatgaacgctttcccatgatgagcacctttaaagtagtgctctgcggcgcagtgctggcg cgggtggatgccggtgacgaacagctggagcgaaagatccactatcgccagcaggatctg gtggactactcgccggtcagcgaaaaacaccttgccgacggcatgacggtcggcgaactc tgtgccgccgccattaccatgagcgataacagc…
Enterobacteriaceae bacterium ENNIH2: C2U52_00310	atgcgttatattcgcctgtgtattatctccctgttagccaccctgccgctggcggtacac gccagcccgcagccgcttgagcaaattaaacaaagcgaaagccagctgtcgggccgcgta ggcatgatagaaatggatctggccagcggccgcacgctgaccgcctggcgcgccgatgaa cgctttcccatgatgagcacctttaaagtagtgctctgcggcgcagtgctggcgcgggtg gatgccggtgacgaacagctggagcgaaagatccactatcgccagcaggatctggtggac tactcgccggtcagcgaaaaacaccttgccgacggcatgacggtcggcgaactctgcgcc gccgccattaccatgagcgataacagcgccgcc…
Pantoea sp. PSNIH1: PSNIH1_20630	gtggttatgcgttatattcgcctgtgtattatctccctgttagccaccctgccgctggcg gtacacgccagcccgcagccgcttgagcaaattaaactaagcgaaagccagctgtcgggc cgcgtaggcatgatagaaatggatctggccagcggccgcacgctgaccgcctggcgcgcc gatgaacgctttcccatgatgagcacctttaaagtagtgctctgcggcgcagtgctggcg cgggtggatgccggtgacgaacagctggagcgaaagatccactatcgccagcaggatctg gtggactactcgccggtcagcgaaaaacaccttgccgacggcatgacggtcggcgaactc tgcgccgccgccattaccatgagcgataacagc…
Pantoea sp. PSNIH2: PSNIH2_21575	gtggttatgcgttatattcgcctgtgtattatctccctgttagccaccctgccgctggcg gtacacgccagcccgcagccgcttgagcaaattaaactaagcgaaagccagctgtcgggc cgcgtaggcatgatagaaatggatctggccagcggccgcacgctgaccgcctggcgcgcc gatgaacgctttcccatgatgagcacctttaaagtagtgctctgcggcgcagtgctggcg cgggtggatgccggtgacgaacagctggagcgaaagatccactatcgccagcaggatctg gtggactactcgccggtcagcgaaaaacaccttgccgacggcatgacggtcggcgaactc tgcgccgccgccattaccatgagcgataacagc…
Shewanella bicestrii: CF168_21960	atgcgttatattcgcctgtgtattatctccctgttagccaccctgccgctggcggtacac gccagcccgcagccgcttgagcaaattaaacaaagcgaaagccagctgtcgggccgcgta ggcatgatagaaatggatctggccagcggccgcacgctgaccgcctggcgcgccgatgaa cgctttcccatgatgagcacctttaaagtagtgctctgcggcgcagtgctggcgcgggtg gatgccggtgacgaacagctggagcgaaagatccactatcgccagcaggatctggtggac tactcgccggtcagcgaaaaacaccttgccgacggcatgacggtcggcgaactctgcgcc gccgccattaccatgagcgataacagcgccgcc…
Klebsiella pneumoniae subsp. pneumoniae 1084 (serotypeK1): A79E_2629	atgcgttatattcgcctgtgtattatctccctgttagccaccctgccgctggcggtacac gccagcccgcagccgcttgagcaaattaaacaaagcgaaagccagctgtcgggccgcgta ggcatgatagaaatggatctggccagcggccgcacgctgaccgcctggcgcgccgatgaa cgctttcccatgatgagcacctttaaagtagtgctctgcggcgcagtgctggcgcgggtg gatgccggtgacgaacagctggagcgaaagatccactatcgccagcaggatctggtggac tactcgccggtcagcgaaaaacaccttgccgacggcatgacggtcggcgaactctgtgcc gccgccattaccatgagcgataacagcgccgcc…
Klebsiella pneumoniae subsp. pneumoniaeKPR0928:KPR0928_12605	atgcgttatattcgcctgtgtattatctccctgttagccaccctgccgctggcggtacac gccagcccgcagccgcttgagcaaattaaacaaagcgaaagccagctgtcgggccgcgta ggcatgatagaaatggatctggccagcggccgcacgctgaccgcctggcgcgccgatgaa cgctttcccatgatgagcacctttaaagtagtgctctgcggcgcagtgctggcgcgggtg gatgccggtgacgaacagctggagcgaaagatccactatcgccagcaggatctggtggac tactcgccggtcagcgaaaaacatcttgccgacggcatgacggtcggcgaactctgcgcc gccgccattaccatgagcgataacagcgccgcc…
Klebsiella pneumoniae 30684/NJST258_2:KPNJ2_02871	ttgtcgcttctttactcgcctttatcggccctcactcaaggatgtattgtggttatgcgt tatattcgcctgtgtattatctccctgttagccaccctgccgctggcggtacacgccagc ccgcagccgcttgagcaaattaaacaaagcgaaagccagctgtcgggccgcgtaggcatg atagaaatggatctggccagcggccgcacgctgaccgcctggcgcgccgatgaacgcttt cccatgatgagcacctttaaagtagtgctctgcggcgcagtgctggcgcgggtggatgcc ggtgacgaacagctggagcgaaagatccactatcgccagcaggatctggtggactactcg ccggtcagcgaaaaacatcttgccgacggcatg…
Klebsiella pneumoniae subsp. pneumoniaeKPNIH30:KPNIH30_13070	gtggttatgcgttatattcgcctgtgtattatctccctgttagccaccctgccgctggcg gtacacgccagcccgcagccgcttgagcaaattaaacaaagcgaaagccagctgtcgggc cgcgtaggcatgatagaaatggatctggccagcggccgcacgctgaccgcctggcgcgcc gatgaacgctttcccatgatgagcacctttaaagtagtgctctgcggcgcagtgctggcg cgggtggatgccggtgacgaacagctggagcgaaagatccactatcgccagcaggatctg gtggactactcgccggtcagcgaaaaacatcttgccgacggcatgacggtcggcgaactc tgcgccgccgccattaccatgagcgataacagc…
Klebsiella pneumoniae subsp. pneumoniaeKPNIH31:KPNIH31_12155	gtggttatgcgttatattcgcctgtgtattatctccctgttagccaccctgccgctggcg gtacacgccagcccgcagccgcttgagcaaattaaacaaagcgaaagccagctgtcgggc cgcgtaggcatgatagaaatggatctggccagcggccgcacgctgaccgcctggcgcgcc gatgaacgctttcccatgatgagcacctttaaagtagtgctctgcggcgcagtgctggcg cgggtggatgccggtgacgaacagctggagcgaaagatccactatcgccagcaggatctg gtggactactcgccggtcagcgaaaaacatcttgccgacggcatgacggtcggcgaactc tgcgccgccgccattaccatgagcgataacagc…
Shewanella bicestrii: CF168_21960	atgcgttatattcgcctgtgtattatctccctgttagccaccctgccgctggcggtacac gccagcccgcagccgcttgagcaaattaaacaaagcgaaagccagctgtcgggccgcgta ggcatgatagaaatggatctggccagcggccgcacgctgaccgcctggcgcgccgatgaa cgctttcccatgatgagcacctttaaagtagtgctctgcggcgcagtgctggcgcgggtg gatgccggtgacgaacagctggagcgaaagatccactatcgccagcaggatctggtggac tactcgccggtcagcgaaaaacaccttgccgacggcatgacggtcggcgaactctgcgcc gccgccattaccatgagcgataacagcgccgcc…
Klebsiella pneumoniae CG43: D364_08175	gtggttatgcgttatattcgcctgtgtattatctccctgttagccaccctgccgctggcg gtacacgccagcccgcagccgcttgagcaaattaaactaagcgaaagccagctgtcgggc cgcgtaggcatgatagaaatggatctggccagcggccgcacgctgaccgcctggcgcgcc gatgaacgctttcccatgatgagcacctttaaagtagtgctctgcggcgcagtgctggcg cgggtggatgccggtgacgaacagctggagcgaaagatccactatcgccagcaggatctg gtggactactcgccggtcagcgaaaaacatcttgccgacggcatgacggtcggcgaactc tgcgccgccgccattaccatgagcgataacagc…
Klebsiella pneumoniaeKCTC 2242:KPN2242_10850	gtggttatgcgttatattcgcctgtgtattatctccctgttagccaccctgccgctggcg gtacacgccagcccgcagccgcttgagcaaattaaactaagcgaaagccagctgtcgggc cgcgtaggcatgatagaaatggatctggccagcggccgcacgctgaccgcctggcgcgcc gatgaacgctttcccatgatgagcacctttaaagtagtgctctgcggcgcagtgctggcg cgggtggatgccggtgacgaacagctggagcgaaagatccactatcgccagcaggatctg gtggactactcgccggtcagcgaaaaacatcttgccgacggcatgacggtcggcgaactc tgtgccgccgccattaccatgagcgataacagc…
Klebsiella pneumoniae subsp. pneumoniaeKPNIH29:KPNIH29_12780	gtggttatgcgttatattcgcctgtgtattatctccctgttagccaccctgccgctggcg gtacacgccagcccgcagccgcttgagcaaattaaactaagcgaaagccagctgtcgggc cgcgtaggcatgatagaaatggatctggccagcggccgcacgctgaccgcctggcgcgcc gatgaacgctttcccatgatgagcacctttaaagtagtgctctgcggcgcagtgctggcg cgggtggatgccggtgacgaacagctggagcgaaagatccactatcgccagcaggatctg gtggactactcgccggtcagcgaaaaacaccttgccgacggcatgacggtcggcgaactc tgcgccgccgccattaccatgagcgataacagc…
Citrobacter farmeri: CI104_19205	atgcgttatattcgcctgtgtattatctccctgttagccaccctgccgctggcggtacac gccagcccgcagccgcttgagcaaattaaacaaagcgaaagccagctgtcgggccgcgta ggcatgatagaaatggatctggccagcggccgcacgctgaccgcctggcgcgccgatgaa cgctttcccatgatgagcacctttaaagtagtgctctgcggcgcagtgctggcgcgggtg gatgccggtgacgaacagctggagcgaaagatccactatcgccagcaggatctggtggac tactcgccggtcagcgaaaaacaccttgccgacggcatgacggtcggcgaactctgcgcc gccgccattaccatgagcgataacagcgccgcc…
Citrobacter sedlakii: JY391_23440	atgcgttatattcgcctgtgtattatctccctgttagccaccctgccgctggcggtacac gccagcccgcagccgcttgagcaaattaaacaaagcgaaagccagctgtcgggccgcgta ggcatgatagaaatggatctggccagcggccgcacgctgaccgcctggcgcgccgatgaa cgctttcccatgatgagcacctttaaagtagtgctctgcggcgcagtgctggcgcgggtg gatgccggtgacgaacagctggagcgaaagatccactatcgccagcaggatctggtggac tactcgccggtcagcgaaaaacaccttgccgacggcatgacggtcggcgaactctgcgcc gccgccattaccatgagcgataacagcgccgcc…
Enterobacteriaceae bacteriumENNIH2: C2U52_00310	atgcgttatattcgcctgtgtattatctccctgttagccaccctgccgctggcggtacac gccagcccgcagccgcttgagcaaattaaacaaagcgaaagccagctgtcgggccgcgta ggcatgatagaaatggatctggccagcggccgcacgctgaccgcctggcgcgccgatgaa cgctttcccatgatgagcacctttaaagtagtgctctgcggcgcagtgctggcgcgggtg gatgccggtgacgaacagctggagcgaaagatccactatcgccagcaggatctggtggac tactcgccggtcagcgaaaaacaccttgccgacggcatgacggtcggcgaactctgcgcc gccgccattaccatgagcgataacagcgccgcc…
Enterobacter hormaechei subsp. hoffmanniiECNIH3:ECNIH3_23450	gtggttatgcgttatattcgcctgtgtattatctccctgttagccaccctgccgctggcg gtacacgccagcccgcagccgcttgagcaaattaaacaaagcgaaagccagctgtcgggc cgcgtaggcatgatagaaatggatctggccagcggccgcacgctgaccgcctggcgcgcc gatgaacgctttcccatgatgagcacctttaaagtagtgctctgcggcgcagtgctggcg cgggtggatgccggtgacgaacagctggagcgaaagatccactatcgccagcaggatctg gtggactactcgccggtcagcgaaaaacaccttgccgacggcatgacggtcggcgaactc tgcgccgccgccattaccatgagcgataacagc…
Enterobacter cloacaeECNIH5:ECNIH5_22870	gtggttatgcgttatattcgcctgtgtattatctccctgttagccaccctgccgctggcg gtacacgccagcccgcagccgcttgagcaaattaaacaaagcgaaagccagctgtcgggc cgcgtaggcatgatagaaatggatctggccagcggccgcacgctgaccgcctggcgcgcc gatgaacgctttcccatgatgagcacctttaaagtagtgctctgcggcgcagtgctggcg cgggtggatgccggtgacgaacagctggagcgaaagatccactatcgccagcaggatctg gtggactactcgccggtcagcgaaaaacaccttgccgacggcatgacggtcggcgaactc tgcgccgccgccattaccatgagcgataacagc…
Enterobacter cloacaeECNIH4:ECNIH4_23090	gtggttatgcgttatattcgcctgtgtattatctccctgttagccaccctgccgctggcg gtacacgccagcccgcagccgcttgagcaaattaaacaaagcgaaagccagctgtcgggc cgcgtaggcatgatagaaatggatctggccagcggccgcacgctgaccgcctggcgcgcc gatgaacgctttcccatgatgagcacctttaaagtagtgctctgcggcgcagtgctggcg cgggtggatgccggtgacgaacagctggagcgaaagatccactatcgccagcaggatctg gtggactactcgccggtcagcgaaaaacaccttgccgacggcatgacggtcggcgaactc tgcgccgccgccattaccatgagcgataacagc…
Enterobacter hormaechei subsp. steigerwaltii: LI62_012635	gtggttatgcgttatattcgcctgtgtattatctccctgttagccaccctgccgctggcg gtacacgccagcccgcagccgcttgagcaaattaaacaaagcgaaagccagctgtcgggc cgcgtaggcatgatagaaatggatctggccagcggccgcacgctgaccgcctggcgcgcc gatgaacgctttcccatgatgagcacctttaaagtagtgctctgcggcgcagtgctggcg cgggtggatgccggtgacgaacagctggagcgaaagatccactatcgccagcaggatctg gtggactactcgccggtcagcgaaaaacaccttgccgacggcatgacggtcggcgaactc tgcgccgccgccattaccatgagcgataacagc…
Klebsiella michiganensis E718: A225_R1p0365	atgcgttatattcgcctgtgtattatctccctgttagccaccctgccgctggcggtacac gccagcccgcagccgcttgagcaaattaaacaaagcgaaagccagctgtcgggccgcgta ggcatgatagaaatggatctggccagcggccgcacgctgaccgcctggcgcgccgatgaa cgctttcccatgatgagcacctttaaagtagtgctctgcggcgcagtgctggcgcgggtg gatgccggtgacgaacagctggagcgaaagatccactatcgccagcaggatctggtggac tactcgccggtcagcgaaaaacaccttgccgacggcatgacggtcggcgaactctgcgcc gccgccattaccatgagcgataacagcgccgcc…
Klebsiella pneumoniae PMK1: PMK1_03928	atgcgttttattcgcctgtgtattatctccctgttagccaccctgccgctggcggtacac gccagcccgcagccgcttgagcaaattaaactaagcgaaagccagctgtcgggccgcgta ggcatgatagaaatggatctggccagcggccgcacgctgaccgcctggcgcgccgatgaa cgctttcccatgatgagcacctttaaagtagtgctctgcggcgcagtgctggcgcgggtg gatgccggtgacgaacagctggagcgaaagatccactatcgccagcaggatctggtggac tactcgccggtcagcgaaaaacatcttgccgacggcatgacggtcggcgaactctgcgcc gccgccattaccatgagcgataacagcgccgcc…
Klebsiella pneumoniae subsp. pneumoniaeKPNIH27:KPNIH27_27300	gtggttatgcgttatattcgcctgtgtattatctccctgttagccaccctgccgctggcg gtacacgccagcccgcagccgcttgagcaaattaaacaaagcgaaagccagctgtcgggc cgcgtaggcatgatagaaatggatctggccagcggccgcacgctgaccgcctggcgcgcc gatgaacgctttcccatgatgagcacctttaaagtagtgctctgcggcgcagtgctggcg cgggtggatgccggtgacgaacagctggagcgaaagatccactatcgccagcaggatctg gtggactactcgccggtcagcgaaaaacaccttgccgacggcatgacggtcggcgaactc tgcgccgccgccattaccatgagcgataacagc…
Klebsiella pneumoniae subsp. pneumoniae ATCC 43816KPPR1: VK055_0891	atgcgttatattcgcctgtgtattatctccctgttagccaccctgccgctggcggtacac gccagcccgcagccgcttgagcaaattaaactaagcgaaagccagctgtcgggccgcgta ggcatgatagaaatggatctggccagcggccgcacgctgaccgcctggcgcgccgatgaa cgctttcccatgatgagcacctttaaagtagtgctctgcggcgcagtgctggcgcgggtg gatgccggtgacgaacagctggagcgaaagatccactatcgccagcaggatctggtggac tactcgccggtcagcgaaaaacaccttgccgacggcatgacggtcggcgaactctgcgcc gccgccattaccatgagcgataacagcgccgcc…
Citrobacter freundii: CFNIH1_25995	gtggttatgcgttatattcgcctgtgtattatctccctgttagccaccctgccgctggcg gtacacgccagcccgcagccgcttgagcaaattaaactaagcgaaagccagctgtcgggc cgcgtaggcatgatagaaatggatctggccagcggccgcacgctgaccgcctggcgcgcc gatgaacgctttcccatgatgagcacctttaaagtagtgctctgcggcgcagtgctggcg cgggtggatgccggtgacgaacagctggagcgaaagatccactatcgccagcaggatctg gtggactactcgccggtcagcgaaaaacaccttgccgacggcatgacggtcggcgaactc tgcgccgccgccattaccatgagcgataacagc…
Enterobacter cloacae ECNIH2: ECNIH2_24885	gtggttatgcgttatattcgcctgtgtattatctccctgttagccaccctgccgctggcg gtacacgccagcccgcagccgcttgagcaaattaaactaagcgaaagccagctgtcgggc cgcgtaggcatgatagaaatggatctggccagcggccgcacgctgaccgcctggcgcgcc gatgaacgctttcccatgatgagcacctttaaagtagtgctctgcggcgcagtgctggcg cgggtggatgccggtgacgaacagctggagcgaaagatccactatcgccagcaggatctg gtggactactcgccggtcagcgaaaaacaccttgccgacggcatgacggtcggcgaactc tgcgccgccgccattaccatgagcgataacagc…
Leclercia sp. LSNIH3: C3F35_26215	atgcgttatattcgcctgtgtattatctccctgttagccaccctgccgctggcggtacac gccagcccgcagccgcttgagcaaattaaactaagcgaaagccagctgtcgggccgcgta ggcatgatagaaatggatctggccagcggccgcacgctgaccgcctggcgcgccgatgaa cgctttcccatgatgagcacctttaaagtagtgctctgcggcgcagtgctggcgcgggtg gatgccggtgacgaacagctggagcgaaagatccactatcgccagcaggatctggtggac tactcgccggtcagcgaaaaacaccttgccgacggcatgacggtcggcgaactctgcgcc gccgccattaccatgagcgataacagcgccgcc…
Pantoea sp. PSNIH2: PSNIH2_21575	gtggttatgcgttatattcgcctgtgtattatctccctgttagccaccctgccgctggcg gtacacgccagcccgcagccgcttgagcaaattaaactaagcgaaagccagctgtcgggc cgcgtaggcatgatagaaatggatctggccagcggccgcacgctgaccgcctggcgcgcc gatgaacgctttcccatgatgagcacctttaaagtagtgctctgcggcgcagtgctggcg cgggtggatgccggtgacgaacagctggagcgaaagatccactatcgccagcaggatctg gtggactactcgccggtcagcgaaaaacaccttgccgacggcatgacggtcggcgaactc tgcgccgccgccattaccatgagcgataacagc…
Pantoea sp. PSNIH1: PSNIH1_20630	gtggttatgcgttatattcgcctgtgtattatctccctgttagccaccctgccgctggcg gtacacgccagcccgcagccgcttgagcaaattaaactaagcgaaagccagctgtcgggc cgcgtaggcatgatagaaatggatctggccagcggccgcacgctgaccgcctggcgcgcc gatgaacgctttcccatgatgagcacctttaaagtagtgctctgcggcgcagtgctggcg cgggtggatgccggtgacgaacagctggagcgaaagatccactatcgccagcaggatctg gtggactactcgccggtcagcgaaaaacaccttgccgacggcatgacggtcggcgaactc tgcgccgccgccattaccatgagcgataacagc…
Klebsiella pneumoniae subsp. rhinoscleromatis SB3432: KPR_2492	atgcgttatattcgcctgtgtattatctccctgttagccaccctgccgctggcggtacac gccagcccgcagccgcttgagcaaattaaactaagcgaaagccagctgtcgggccgcgta ggcatgatagaaatggatctggccagcggccgcacgctgaccgcctggcgcgccgatgaa cgctttcccatgatgagcacctttaaagtagtgctctgcggcgcagtgctggcgcgggtg gatgccggtgacgaacagctggagcgaaagatccactatcgccagcaggatctggtggac tactcgccggtcagcgaaaaacaccttgccgacggcatgacggtcggcgaactctgtgcc gccgccattaccatgagcgataacagcgccgcc…
Phytobacter ursingii: AB182_00590	gtggttatgcgttattttcgcctgtgtattatctccctgttagccaccctgccgctggcg gtacacgccagcccgcagccgcttgagcaaattaaactaagcgaaagccagctgtcgggc agcgtaggcatgatagaaatggatctggccagcggccgcacgctgaccgcctggcgcgcc gatgaacgctttcccatgatgagcacctttaaagtagtgctctgcggcgcagtgctggcg cgggtggatgccggtgacgaacagctggagcgaaagatccactatcgccagcaggatctg gtggactactcgccggtcagcgaaaaacaccttgccgacggcatgacggtcggcgaactc tgtgccgccgccattaccatgagcgataacagc…
Klebsiella oxytoca CAV1374: AB185_01315	gtggttatgcgttattttcgcctgtgtattatctccctgttagccaccctgccgctggcg gtacacgccagcccgcagccgcttgagcaaattaaactaagcgaaagccagctgtcgggc agcgtaggcatgatagaaatggatctggccagcggccgcacgctgaccgcctggcgcgcc gatgaacgctttcccatgatgagcacctttaaagtagtgctctgcggcgcagtgctggcg cgggtggatgccggtgacgaacagctggagcgaaagatccactatcgccagcaggatctg gtggactactcgccggtcagcgaaaaacaccttgccgacggcatgacggtcggcgaactc tgtgccgccgccattaccatgagcgataacagc…
Klebsiella quasipneumoniae: AVR78_27200	atgcgttattttcgcctgtgtattatctccctgttagccaccctgccgctggcggtacac gccagcccgcagccgcttgagcaaattaaactaagcgaaagccagctgtcgggcagcgta ggcatgatagaaatggatctggccagcggccgcacgctgaccgcctggcgcgccgatgaa cgctttcccatgatgagcacctttaaagtagtgctctgcggcgcagtgctggcgcgggtg gatgccggtgacgaacagctggagcgaaagatccactatcgccagcaggatctggtggac tactcgccggtcagcgaaaaacaccttgccgacggcatgacggtcggcgaactctgtgcc gccgccattaccatgagcgataacagcgccgcc…
Klebsiella quasivariicola: B8P98_29925	atgcgttattttcgcctgtgtattatctccctgttagccaccctgccgctggcggtacac gccagcccgcagccgcttgagcaaattaaactaagcgaaagccagctgtcgggcagcgta ggcatgatagaaatggatctggccagcggccgcacgctgaccgcctggcgcgccgatgaa cgctttcccatgatgagcacctttaaagtagtgctctgcggcgcagtgctggcgcgggtg gatgccggtgacgaacagctggagcgaaagatccactatcgccagcaggatctggtggac tactcgccggtcagcgaaaaacaccttgccgacggcatgacggtcggcgaactctgtgcc gccgccattaccatgagcgataacagcgccgcc…
Klebsiella africana: LGL98_13180	atgcgttatgttcgcctgtgtgttatctccctgttagcctccctgccgctggcggtacac gccagcccgcagccgcttgagcaaattaaactaagcgaaagccagctgtcgggccgcgtg ggcatgatagaaatggatctggccagcggccgcacgctgaccgcctggcgcgccgatgaa cgctttcccatgatgagcacctttaaagtactgctctgcggcgcggtgctggcgcgggtg gatgccggtgacgaacagctggagcgacggatccattaccgccagcaggatctggtggct tactcgccggtcagcgaaaaacaccttgccgacgggatgacggtcggcgaactctgcacc gccgccatcactatgagcgataatagcgccgcc…
Klebsiella variicolaKP5-1: A593_22675	atgcgttatgttcgcctgtgtgttatctccctgttagccaccctgccactggcggtatac gccggtccacagccgcttgagcagattaaacaaagcgaaagccagctgtcgggccgcgtg gggatggtggaaatggatctggccagcggccgcacgctggccgcctggcgcgccgatgaa cgctttcccatggtgagcacctttaaagtgctgctgtgcggcgcggtgctggcgcgggtg gatgccgggctcgaacaactggatcggcggatccactaccgccagcaggatctggtggac tactccccggtcagcgaaaaacaccttaccgacgggatgacgatcggcgaactctgcgcc gccgccatcaccctgagcgataacagcgctggc…
Klebsiella variicola DX120E:KR75_20505	atgcgttatgttcgcctgtgtgttatctccctgttagccaccctgccactggcggtagac gccggtccacagccgcttgagcagattaaacaaagcgaaagccagctgtcgggccgcgtg gggatggtggaaatggatctggccagcggccgcacgctggcggcctggcgcgccgatgaa cgctttcccatggtgagcacctttaaagtgctgctgtgcggcgcggtgctggcgcgggtg gatgcaggggtcgaacaactggatcggcggatccactaccgccagcaggatctggtggac tactccccggtcagcgaaaaacaccttaccgacgggatgacggtcggcgaactctgcgcc gccgccatcaccctgagcgataacagtgctggc…
Klebsiella variicola DSM 15968: SP68_01480	atgcgttatgttcgcctgtgtgttatctccctgttagccaccctgccactggcggtagac gccggtccacagccgcttgagcagattaaacaaagcgaaagccagctgtcgggccgcgtg gggatggtggaaatggatctggccagcggccgcacgctggcggcctggcgcgccgatgaa cgctttcccatggtgagcacctttaaagtgctgctgtgcggcgcggtgctggcgcgggtg gatgcaggggtcgaacaactggatcggcggatccactaccgccagcaggatctggtggac tactccccggtcagcgaaaaacaccttaccgacgggatgacggtcggcgaactctgcgcc gccgccatcaccctgagcgataacagcgctggc…
Klebsiella variicola At-22:Kvar_2736	atgcgttatgttcgcctgtgtgttatctccctgttagccaccctgccactggcggtagac gccggtccacagccgcttgagcagattaaacaaagcgaaagccagctgtcgggccgcgtg gggatggtggaaatggatctggccagcggccgcacgctggccgcctggcgcgccgatgaa cgctttcccatggtgagcacctttaaagtgctgctgtgcggcgcggtgctggcgcgggtg gatgccgggctcgaacaactggatcggcggatccactaccgccagcaggatctggtggac tactccccggtcagcgaaaaacaccttgtcgacgggatgacgatcggcgaactctgcgcc gccgccatcaccctgagcgataacagcgctggc…
Klebsiella variicola 342:KPK_2780	atgcgttatgttcgcctgtgtgttatctccctgttagccaacctgccactggcggtagac gccggtccacagccgcttgagcagattaaacaaagcgaaagccagctgtcgggccgcgtg gggatggtggaaatggatctggccagcggccgcacgctggccgcctggcgcgccgatgaa cgctttcccatggtgagcacctttaaagtgctgctgtgcggcgcggtgctggcgcgggtg gatgccgggctcgaacaactggatcggcggatccactaccgccagcaggatctggtggac tactccccggtcagcgaaaaacaccttgtcgacgggatgacgatcggcgaactctgcgcc gccgccatcaccctgagcgataacagcgctggc…
Enterobacteriaceae bacterium S05: CUC76_02955	atgcgttattttcgcctgtgccttatctccctgattgccgccctgccactggcggtattc gccagccctcagccgcttgagcagattaaaatcagcgaaagtcagctggcgggccgggtg ggctatgttgaaatggatctggccagcggccgcacgctggccgcctggcgcgccagtgag cgctttccgctgatgagcacctttaaagtgctgctctgcggcgcggtgctggcccgggtg gatgccggcgacgaacagctggatcggcggatccactaccgccagcaggatctggtggac tactccccggtcagcgaaaaacaccttgccgacgggatgaccgttggcgaactctgcgcc gccgccatcaccatgagcgacaacagcgccggc…
Raoultella planticola: B1209_12385	atgcgtcaatatcgattcgcccttctcccattgttagccgccctggcgctccccggttgg gcgcatcaagctacggtgacgacggttaaacaagccgaaagccagcttcaggggcgggtc ggctacgccgaactggatttagcttccggtcaactgctggccggctatcgctctgacgaa cggttcccgatgatgagcacttttaaagttctgctctgcggcgcagtcttgtcgcgtgtc gatgccggtgaagaacagctcgatcgccgtatccattaccggcagcaggatctggtggaa tattcgccggtgacggaaaagcatcttaccgatgggctcaccgtgggcgaactgtgcgct gccgccattaccctgagcgataatacggcggca…
Klebsiella_pneumoniae_ATCC_700603_1	atgcgttattttcgcctgtgtattatctccctgttagccaccctgccgctggcggtacacgccagcccgcagccgcttgagcaaattaaactaagcgaaagccagctgtcgggcagcgtaggcatgatagaaatggatctggccagcggccgcacgctgaccgcctggcgcgccgatgaacgctttcccatgatgagcacctttaaagtagtgctctgcggcgcagtgctggcgcgggtggatgccggtgacgaacagctggagcgaaagatccactatcgccagcaggatctggtggactactcgccggtcagcgaaaaacaccttgccgacggcatgacggtcggcgaactctgtgccgccgccattaccatgagcgataacagcgccgccaatctg…
Klebsiella_pneumoniae_ATCC_700603_2	atgcgttatgttcgcctgtgccttatctccctgattgccgccctgccactggcggtattcgccagccctcagccgcttgagcagattaaaatcagcgaaagtcagctggcgggccgggtgggctatgttgaaatggatctggccagcggccgcacgctggccgcctggcgcgccagtgagcgctttccgctgatgagcacctttaaagtgctgctctgcggcgcggtgctggcccgggtagatgccggcgacgaacagctggatcggcggatccactaccgccagcaggatctggtggactactccccggtcagcgaaaaacaccttgccgacgggatgaccgttggcgaactctgcgccgccgccatcaccatgagcgacaacagcgccggcaatctg…
K18698	blaTEM gene	beta-lactamase class A TEM
Escherichia coli O111 H- 11128 (EHEC): ECO111_p1-129	atgagtattcaacattttcgtgtcgcccttattcccttttttgcggcattttgccttcct gtttttgctcacccagaaacgctggtgaaagtaaaagatgctgaagatcagttgggtgca cgagtgggttacatcgaactggatctcaacagcggtaagatccttgagagttttcgcccc gaagaacgttttccaatgatgagcacttttaaagttctgctatgtggtgcggtattatcc cgtgttgacgccgggcaagagcaactcggtcgccgcatacactattctcagaatgacttg gttgagtactcaccagtcacagaaaagcatcttacggatggcatgacagtaagagaatta tgcagtgctgccataaccatgagtgataacact…
Escherichia coli O104 H4 2011C-3493 (EAEC): O3K_25812	atgagtattcaacattttcgtgtcgcccttattcccttttttgcggcattttgccttcct gtttttgctcacccagaaacgctggtgaaagtaaaagatgctgaagatcagttgggtgca cgagtgggttacatcgaactggatctcaacagcggtaagatccttgagagttttcgcccc gaagaacgttttccaatgatgagcacttttaaagttctgctatgtggtgcggtattatcc cgtgttgacgccgggcaagagcaactcggtcgccgcatacactattctcagaatgacttg gttgagtactcaccagtcacagaaaagcatcttacggatggcatgacagtaagagaatta tgcagtgctgccataaccatgagtgataacact…
Escherichia coli O104 H4 2009EL-2071 (EAEC): O3O_25195	atgagtattcaacattttcgtgtcgcccttattcccttttttgcggcattttgccttcct gtttttgctcacccagaaacgctggtgaaagtaaaagatgctgaagatcagttgggtgca cgagtgggttacatcgaactggatctcaacagcggtaagatccttgagagttttcgcccc gaagaacgttttccaatgatgagcacttttaaagttctgctatgtggtgcggtattatcc cgtgttgacgccgggcaagagcaactcggtcgccgcatacactattctcagaatgacttg gttgagtactcaccagtcacagaaaagcatcttacggatggcatgacagtaagagaatta tgcagtgctgccataaccatgagtgataacact…
Escherichia coli O104 H4 2009EL-2050 (EAEC): O3M_00505	atgagtattcaacattttcgtgtcgcccttattcccttttttgcggcattttgccttcct gtttttgctcacccagaaacgctggtgaaagtaaaagatgctgaagatcagttgggtgca cgagtgggttacatcgaactggatctcaacagcggtaagatccttgagagttttcgcccc gaagaacgttttccaatgatgagcacttttaaagttctgctatgtggtgcggtattatcc cgtgttgacgccgggcaagagcaactcggtcgccgcatacactattctcagaatgacttg gttgagtactcaccagtcacagaaaagcatcttacggatggcatgacagtaagagaatta tgcagtgctgccataaccatgagtgataacact…
Escherichia coli O55 H7 RM12579 (EPEC): ECO55CA74_26309	atgagtattcaacattttcgtgtcgcccttattcccttttttgcggcattttgccttcct gtttttgctcacccagaaacgctggtgaaagtaaaagatgctgaagatcagttgggtgca cgagtgggttacatcgaactggatctcaacagcggtaagatccttgagagttttcgcccc gaagaacgttttccaatgatgagcacttttaaagttctgctatgtggtgcggtattatcc cgtgttgacgccgggcaagagcaactcggtcgccgcatacactattctcagaatgacttg gttgagtactcaccagtcacagaaaagcatcttacggatggcatgacagtaagagaatta tgcagtgctgccataaccatgagtgataacact…
Escherichia coli O25b K100 H4-ST131 EC958 (UPEC): EC958_A0053	atgagtattcaacattttcgtgtcgcccttattcccttttttgcggcattttgccttcct gtttttgctcacccagaaacgctggtgaaagtaaaagatgctgaagatcagttgggtgca cgagtgggttacatcgaactggatctcaacagcggtaagatccttgagagttttcgcccc gaagaacgttttccaatgatgagcacttttaaagttctgctatgtggtgcggtattatcc cgtgttgacgccgggcaagagcaactcggtcgccgcatacactattctcagaatgacttg gttgagtactcaccagtcacagaaaagcatcttacggatggcatgacagtaagagaatta tgcagtgctgccataaccatgagtgataacact…
Escherichia coli SMS-3-5 (environmental): EcSMS35_A0130	atgagtattcaacattttcgtgtcgcccttattcccttttttgcggcattttgccttcct gtttttgctcacccagaaacgctggtgaaagtaaaagatgctgaagatcagttgggtgca cgagtgggttacatcgaactggatctcaacagcggtaagatccttgagagttttcgcccc gaagaacgttttccaatgatgagcacttttaaagttctgctatgtggtgcggtattatcc cgtgttgacgccgggcaagagcaactcggtcgccgcatacactattctcagaatgacttg gttgagtactcaccagtcacagaaaagcatcttacggatggcatgacagtaagagaatta tgcagtgctgccataaccatgagtgataacact…
Escherichia coli O17 K52 H18 UMN026 (ExPEC): ECUMN_4830	atgagtattcaacattttcgtgtcgcccttattcccttttttgcggcattttgccttcct gtttttgctcacccagaaacgctggtgaaagtaaaagatgctgaagatcagttgggtgca cgagtgggttacatcgaactggatctcaacagcggtaagatccttgagagttttcgcccc gaagaacgttttccaatgatgagcacttttaaagttctgctatgtggtgcggtattatcc cgtgttgacgccgggcaagagcaactcggtcgccgcatacactattctcagaatgacttg gttgagtactcaccagtcacagaaaagcatcttacggatggcatgacagtaagagaatta tgcagtgctgccataaccatgagtgataacact…
Escherichia coli O83 H1 NRG 857C (AIEC): NRG857_30085	atgagtattcaacattttcgtgtcgcccttattccctttttttcggcattttgccttcct gtttttgctcacccagaaacgctggtgaaagtaaaagatgctgaagatcagttgggtgca cgagtgggttacatcgaactggatctcaacagcggtaagatccttgagagttttcgcccc gaagaacgttttccaatgatgagcacttttaaagttctgctatgtggtgcggtattatcc cgtgttgacgccgggcaagagcaactcggtcgccgcatacactattctcagaatgacttg gttgagtactcaccagtcacagaaaagcatcttacggatggcatgacagtaagagaatta tgcagtgctgccataaccatgagtgataacact…
Escherichia coli JJ1886: P423_25770	atgagtattcaacattttcgtgtcgcccttattcccttttttgcggcattttgccttcct gtttttgctcacccagaaacgctggtgaaagtaaaagatgctgaagatcagttgggtgca cgagtgggttacatcgaactggatctcaacagcggtaagatccttgagagttttcgcccc gaagaacgttttccaatgatgagcacttttaaagttctgctatgtggtgcggtattatcc cgtgttgacgccgggcaagagcaactcggtcgccgcatacactattctcagaatgacttg gttgagtactcaccagtcacagaaaagcatcttacggatggcatgacagtaagagaatta tgcagtgctgccataaccatgagtgataacact…
Escherichia fergusonii: EFER_1643	atgagtattcaacattttcgtgtcgcccttattcccttttttgcggcattttgccttcct gtttttgctcacccagaaacgctggtgaaagtaaaagatgctgaagatcagttgggtgca cgagtgggttacatcgaactggatctcaacagcggtaagatccttgagagttttcgcccc gaagaacgttttccaatgatgagcacttttaaagttctgctatgtggtgcggtattatcc cgtgttgacgccgggcaagagcaactcggtcgccgcatacactattctcagaatgacttg gttgagtactcaccagtcacagaaaagcatcttacggatggcatgacagtaagagaatta tgcagtgctgccataaccatgagtgataacact…
Salmonella enterica subsp. enterica serovar Typhi CT18: HCM1.216	atgagtattcaacattttcgtgtcgcccttattcccttttttgcggcattttgccttcct gtttttgctcacccagaaacgctggtgaaagtaaaagatgctgaagatcagttgggtgca cgagtgggttacatcgaactggatctcaacagcggtaagatccttgagagttttcgcccc gaagaacgttttccaatgatgagcacttttaaagttctgctatgtggtgcggtattatcc cgtgttgacgccgggcaagagcaactcggtcgccgcatacactattctcagaatgacttg gttgagtactcaccagtcacagaaaagcatcttacggatggcatgacagtaagagaatta tgcagtgctgccataaccatgagtgataacact…
Salmonella enterica subsp. enterica serovar Typhimurium U288: STU288_1p00920	atgagtattcaacattttcgtgtcgcccttattcccttttttgcggcattttgccttcct gtttttgctcacccagaaacgctggtgaaagtaaaagatgctgaagatcagttgggtgca cgagtgggttacatcgaactggatctcaacagcggtaagatccttgagagttttcgcccc gaagaacgttttccaatgatgagcacttttaaagttctgctatgtggtgcggtattatcc cgtgttgacgccgggcaagagcaactcggtcgccgcatacactattctcagaatgacttg gttgagtactcaccagtcacagaaaagcatcttacggatggcatgacagtaagagaatta tgcagtgctgccataaccatgagtgataacact…
Salmonella enterica subsp. enterica serovar Choleraesuis: SCH_018	atgagtattcaacattttcgtgtcgcccttattcccttttttgcggcattttgccttcct gtttttgctcacccagaaacgctggtgaaagtaaaagatgctgaagatcagttgggtgca cgagtgggttacatcgaactggatctcaacagcggtaagatccttgagagttttcgcccc gaagaacgttttccaatgatgagcacttttaaagttctgctatgtggtgcggtattatcc cgtgttgacgccgggcaagagcaactcggtcgccgcatacactattctcagaatgacttg gttgagtactcaccagtcacagaaaagcatcttacggatggcatgacagtaagagaatta tgcagtgctgccataaccatgagtgataacact…
Salmonella enterica subsp. enterica serovar Heidelberg SL476: SeHA_C1580	atgagtattcaacattttcgtgtcgcccttattcccttttttgcggcattttgccttcct gtttttgctcacccagaaacgctggtgaaagtaaaagatgctgaagatcagttgggtgca cgagtgggttacatcgaactggatctcaacagcggtaagatccttgagagttttcgcccc gaagaacgttttccaatgatgagcacttttaaagttctgctatgtggtgcggtattatcc cgtgttgacgccgggcaagagcaactcggtcgccgcatacactattctcagaatgacttg gttgagtactcaccagtcacagaaaagcatcttacggatggcatgacagtaagagaatta tgcagtgctgccataaccatgagtgataacact…
Salmonella enterica subsp. enterica serovar Heidelberg 41578: SEEH1578_00420	atgagtattcaacattttcgtgtcgcccttattcccttttttgcggcattttgccttcct gtttttgctcacccagaaacgctggtgaaagtaaaagatgctgaagatcagttgggtgca cgagtgggttacatcgaactggatctcaacagcggtaagatccttgagagttttcgcccc gaagaacgttttccaatgatgagcacttttaaagttctgctatgtggtgcggtattatcc cgtgttgacgccgggcaagagcaactcggtcgccgcatacactattctcagaatgacttg gttgagtactcaccagtcacagaaaagcatcttacggatggcatgacagtaagagaatta tgcagtgctgccataaccatgagtgataacact…
Salmonella enterica subsp. enterica serovar Newport USMARC-S3124.1: SN31241_6970	atgagtattcaacattttcgtgtcgcccttattcccttttttgcggcattttgccttcct gtttttgctcacccagaaacgctggtgaaagtaaaagatgctgaagatcagttgggtgca cgagtgggttacatcgaactggatctcaacagcggtaagatccttgagagttttcgcccc gaagaacgttttccaatgatgagcacttttaaagttctgctatgtggtgcggtattatcc cgtgttgacgccgggcaagagcaactcggtcgccgcatacactattctcagaatgacttg gttgagtactcaccagtcacagaaaagcatcttacggatggcatgacagtaagagaatta tgcagtgctgccataaccatgagtgataacact…
Salmonella enterica subsp. enterica serovar Schwarzengrund: SeSA_B0046	atgagtattcaacattttcgtgtcgcccttattcccttttttgcggcattttgccttcct gtttttgctcacccagaaacgctggtgaaagtaaaagatgctgaagatcagttgggtgca cgagtgggttacatcgaactggatctcaacagcggtaagatccttgagagttttcgcccc gaagaacgttttccaatgatgagcacttttaaagttctgctatgtggtgcggtattatcc cgtgttgacgccgggcaagagcaactcggtcgccgcatacactattctcagaatgacttg gttgagtactcaccagtcacagaaaagcatcttacggatggcatgacagtaagagaatta tgcagtgctgccataaccatgagtgataacact…
Salmonella enterica subsp. enterica serovar Typhi CT18: HCM1.216	atgagtattcaacattttcgtgtcgcccttattcccttttttgcggcattttgccttcct gtttttgctcacccagaaacgctggtgaaagtaaaagatgctgaagatcagttgggtgca cgagtgggttacatcgaactggatctcaacagcggtaagatccttgagagttttcgcccc gaagaacgttttccaatgatgagcacttttaaagttctgctatgtggtgcggtattatcc cgtgttgacgccgggcaagagcaactcggtcgccgcatacactattctcagaatgacttg gttgagtactcaccagtcacagaaaagcatcttacggatggcatgacagtaagagaatta tgcagtgctgccataaccatgagtgataacact…
Enterobacter cloacae ECNIH2: ECNIH2_26920	atgagtattcaacattttcgtgtcgcccttattcccttttttgcggcattttgccttcct gtttttgctcacccagaaacgctggtgaaagtaaaagatgctgaagatcagttgggtgca cgagtgggttacatcgaactggatctcaacagcggtaagatccttgagagttttcgcccc gaagaacgttttccaatgatgagcacttttaaagttctgctatgtggtgcggtattatcc cgtgttgacgccgggcaagagcaactcggtcgccgcatacactattctcagaatgacttg gttgagtactcaccagtcacagaaaagcatcttacggatggcatgacagtaagagaatta tgcagtgctgccataaccatgagtgataacact…
Enterobacter cloacae ECNIH4: ECNIH4_23070	atgagtattcaacatttccgtgtcgcccttattcccttttttgcggcattttgccttcct gtttttgctcacccagaaacgctggtgaaagtaaaagatgctgaagatcagttgggtgca cgagtgggttacatcgaactggatctcaacagcggtaagatccttgagagttttcgcccc gaagaacgttttccaatgatgagcacttttaaagttctgctatgtggcgcggtattatcc cgtgttgacgccgggcaagagcaactcggtcgccgcatacactattctcagaatgacttg gttgagtactcaccagtcacagaaaagcatcttacggatggcatgacagtaagagaatta tgcagtgctgccataaccatgagtgataacact…
Enterobacter cloacae ECNIH5: ECNIH5_22885	atgagtattcaacatttccgtgtcgcccttattcccttttttgcggcattttgccttcct gtttttgctcacccagaaacgctggtgaaagtaaaagatgctgaagatcagttgggtgca cgagtgggttacatcgaactggatctcaacagcggtaagatccttgagagttttcgcccc gaagaacgttttccaatgatgagcacttttaaagttctgctatgtggcgcggtattatcc cgtgttgacgccgggcaagagcaactcggtcgccgcatacactattctcagaatgacttg gttgagtactcaccagtcacagaaaagcatcttacggatggcatgacagtaagagaatta tgcagtgctgccataaccatgagtgataacact…
Enterobacter cloacae ECNIH2: ECNIH2_25775	atgagtattcaacattttcgtgtcgcccttattcccttttttgcggcattttgccttcct gtttttgctcacccagaaacgctggtgaaagtaaaagatgctgaagatcagttgggtgca cgagtgggttacatcgaactggatctcaacagcggtaagatccttgagagttttcgcccc gaagaacgttttccaatgatgagcacttttaaagttctgctatgtggtgcggtattatcc cgtgttgacgccgggcaagagcaactcggtcgccgcatacactattctcagaatgacttg gttgagtactcaccagtcacagaaaagcatcttacggatggcatgacagtaagagaatta tgcagtgctgccataaccatgagtgataacact…
Enterobacter hormaechei subsp. xiangfangensis: LI66_24190	atgagtattcaacatttccgtgtcgcccttattcccttttttgcggcattttgccttcct gtttttgctcacccagaaacgctggtgaaagtaaaagatgctgaagatcagttgggtgca cgagtgggttacatcgaactggatctcaacagcggtaagatccttgagagttttcgcccc gaagaacgttttccaatgatgagcacttttaaagttctgctatgtggcgcggtattatcc cgtgttgacgccgggcaagagcaactcggtcgccgcatacactattctcagaatgacttg gttgagtactcaccagtcacagaaaagcatcttacggatggcatgacagtaagagaatta tgcagtgctgccataaccatgagtgataacact…
Enterobacter hormaechei subsp. steigerwaltii: LI62_00205	atgagtattcaacattttcgtgtcgcccttattcccttttttgcggcattttgccttcct gtttttgctcacccagaaacgctggtgaaagtaaaagatgctgaagatcagttgggtgca cgagtgggttacatcgaactggatctcaacagcggtaagatccttgagagttttcgcccc gaagaacgttttccaatgatgagcacttttaaagttctgctatgtggtgcggtattatcc cgtgttgacgccgggcaagagcaactcggtcgccgcatacactattctcagaatgacttg gttgagtactcaccagtcacagaaaagcatcttacggatggcatgacagtaagagaatta tgcagtgctgccataaccatgagtgataacact…
Enterobacter hormaechei subsp. hormaechei: LI64_22450	atgagtattcaacattttcgtgtcgcccttattcccttttttgcggcattttgccttcct gtttttgctcacccagaaacgctggtgaaagtaaaagatgctgaagatcagttgggtgca cgagtgggttacatcgaactggatctcaacagcggtaagatccttgagagttttcgcccc gaagaacgttttccaatgatgagcacttttaaagttctgctatgtggtgcggtattatcc cgtgttgacgccgggcaagagcaactcggtcgccgcatacactattctcagaatgacttg gttgagtactcaccagtcacagaaaagcatcttacggatggcatgacagtaagagaatta tgcagtgctgccataaccatgagtgataacact…
Enterobacter hormaechei CAV1176: AB284_00210	atgagtattcaacattttcgtgtcgcccttattcccttttttgcggcattttgccttcct gtttttgctcacccagaaacgctggtgaaagtaaaagatgctgaagatcagttgggtgca cgagtgggttacatcgaactggatctcaacagcggtaagatccttgagagttttcgcccc gaagaacgttttccaatgatgagcacttttaaagttctgctatgtggtgcggtattatcc cgtgttgacgccgggcaagagcaactcggtcgccgcatacactattctcagaatgacttg gttgagtactcaccagtcacagaaaagcatcttacggatggcatgacagtaagagaatta tgcagtgctgccataaccatgagtgataacact…
Enterobacter hormaechei CAV1176: AB284_00580	atgagtattcaacattttcgtgtcgcccttattcccttttttgcggcattttgccttcct gtttttgctcacccagaaacgctggtgaaagtaaaagatgctgaagatcagttgggtgca cgagtgggttacatcgaactggatctcaacagcggtaagatccttgagagttttcgcccc gaagaacgttttccaatgatgagcacttttaaagttctgctatgtggtgcggtattatcc cgtgttgacgccgggcaagagcaactcggtcgccgcatacactattctcagaatgacttg gttgagtactcaccagtcacagaaaagcatcttacggatggcatgacagtaagagaatta tgcagtgctgccataaccatgagtgataacact…
Enterobacter roggenkampii 35734: LI67_024985	atgagtattcaacatttccgtgtcgcccttattcccttttttgcggcattttgccttcct gtttttgctcacccagaaacgctggtgaaagtaaaagatgctgaagatcagttgggtgca cgagtgggttacatcgaactggatctcaacagcggtaagatccttgagagttttcgcccc gaagaacgttttccaatgatgagcacttttaaagttctgctatgtggcgcggtattatcc cgtgttgacgccgggcaagagcaactcggtcgccgcatacactattctcagaatgacttg gttgagtactcaccagtcacagaaaagcatcttacggatggcatgacagtaagagaatta tgcagtgctgccataaccatgagtgataacact…
Klebsiella pneumoniae subsp. pneumoniae MGH 78578 (serotype K52): KPN_pKPN4p07062	atgagtattcaacatttccgtgtcgcccttattcccttttttgcggcattttgccttcct gtttttgctcacccagaaacgctggtgaaagtaaaagatgctgaagatcagttgggtgca cgagtgggttacatcgaactggatctcaacagcggtaagatccttgagagttttcgcccc gaagaacgttttccaatgatgagcacttttaaagttctgctatgtggcgcggtattatcc cgtgttgacgccgggcaagagcaactcggtcgccgcatacactattctcagaatgacttg gttgagtactcaccagtcacagaaaagcatcttacggatggcatgacagtaagagaatta tgcagtgctgccataaccatgagtgataacact…
Klebsiella pneumoniae subsp. pneumoniae MGH 78578 (serotype K52): KPN_pKPN5p08258	atgagtattcaacattttcgtgtcgcccttattcccttttttgcggcattttgccttcct gtttttgctcacccagaaacgctggtgaaagtaaaagatgctgaagatcagttgggtgca cgagtgggttacatcgaactggatctcaacagcggtaagatccttgagagttttcgcccc gaagaacgttttccaatgatgagcacttttaaagttctgctatgtggtgcggtattatcc cgtgttgacgccgggcaagagcaactcggtcgccgcatacactattctcagaatgacttg gttgagtactcaccagtcacagaaaagcatcttacggatggcatgacagtaagagaatta tgcagtgctgccataaccatgagtgataacact…
Klebsiella pneumoniae subsp. pneumoniae HS11286: KPHS_p200640	atgagtattcaacattttcgtgtcgcccttattcccttttttgcggcattttgccttcct gtttttgctcacccagaaacgctggtgaaagtaaaagatgctgaagatcagttgggtgca cgagtgggttacatcgaactggatctcaacagcggtaagatccttgagagttttcgcccc gaagaacgttttccaatgatgagcacttttaaagttctgctatgtggtgcggtattatcc cgtgttgacgccgggcaagagcaactcggtcgccgcatacactattctcagaatgacttg gttgagtactcaccagtcacagaaaagcatcttacggatggcatgacagtaagagaatta tgcagtgctgccataaccatgagtgataacact…
Klebsiella pneumoniae subsp. pneumoniae HS11286: KPHS_p300540	atgagtattcaacattttcgtgtcgcccttattcccttttttgcggcattttgccttcct gtttttgctcacccagaaacgctggtgaaagtaaaagatgctgaagatcagttgggtgca cgagtgggttacatcgaactggatctcaacagcggtaagatccttgagagttttcgcccc gaagaacgttttccaatgatgagcacttttaaagttctgctatgtggtgcggtattatcc cgtgttgacgccgggcaagagcaactcggtcgccgcatacactattctcagaatgacttg gttgagtactcaccagtcacagaaaagcatcttacggatggcatgacagtaagagaatta tgcagtgctgccataaccatgagtgataacact…
Klebsiella pneumoniae subsp. pneumoniae HS11286: KPHS_p300840	atgagtattcaacattttcgtgtcgcccttattcccttttttgcggcattttgccttcct gtttttgctcacccagaaacgctggtgaaagtaaaagatgctgaagatcagttgggtgca cgagtgggttacatcgaactggatctcaacagcggtaagatccttgagagttttcgcccc gaagaacgttttccaatgatgagcacttttaaagttctgctatgtggtgcggtattatcc cgtgttgacgccgggcaagagcaactcggtcgccgcatacactattctcagaatgacttg gttgagtactcaccagtcacagaaaagcatcttacggatggcatgacagtaagagaatta tgcagtgctgccataaccatgagtgataacact…
Klebsiella pneumoniae subsp. pneumoniae KPNIH24: KPNIH24_26690	atgagtattcaacatttccgtgtcgcccttattcccttttttgcggcattttgccttcct gtttttgctcacccagaaacgctggtgaaagtaaaagatgctgaagatcagttgggtgca cgagtgggttacatcgaactggatctcaacagcggtaagatccttgagagttttcgcccc gaagaacgttttccaatgatgagcacttttaaagttctgctatgtggcgcggtattatcc cgtgttgacgccgggcaagagcaactcggtcgccgcatacactattctcagaatgacttg gttgagtactcaccagtcacagaaaagcatcttacggatggcatgacagtaagagaatta tgcagtgctgccataaccatgagtgataacact…
Klebsiella pneumoniae subsp. pneumoniae KPNIH27: KPNIH27_27280	atgagtattcaacatttccgtgtcgcccttattcccttttttgcggcattttgccttcct gtttttgctcacccagaaacgctggtgaaagtaaaagatgctgaagatcagttgggtgca cgagtgggttacatcgaactggatctcaacagcggtaagatccttgagagttttcgcccc gaagaacgttttccaatgatgagcacttttaaagttctgctatgtggcgcggtattatcc cgtgttgacgccgggcaagagcaactcggtcgccgcatacactattctcagaatgacttg gttgagtactcaccagtcacagaaaagcatcttacggatggcatgacagtaagagaatta tgcagtgctgccataaccatgagtgataacact…
Klebsiella pneumoniae subsp. pneumoniae KPNIH30: KPNIH30_27315	atgagtattcaacatttccgtgtcgcccttattcccttttttgcggcattttgccttcct gtttttgctcacccagaaacgctggtgaaagtaaaagatgctgaagatcagttgggtgca cgagtgggttacatcgaactggatctcaacagcggtaagatccttgagagttttcgcccc gaagaacgttttccaatgatgagcacttttaaagttctgctatgtggcgcggtattatcc cgtgttgacgccgggcaagagcaactcggtcgccgcatacactattctcagaatgacttg gttgagtactcaccagtcacagaaaagcatcttacggatggcatgacagtaagagaatta tgcagtgctgccataaccatgagtgataacact…
Klebsiella pneumoniae subsp. pneumoniae KPNIH32: KPNIH32_27945	atgagtattcaacatttccgtgtcgcccttattcccttttttgcggcattttgccttcct gtttttgctcacccagaaacgctggtgaaagtaaaagatgctgaagatcagttgggtgca cgagtgggttacatcgaactggatctcaacagcggtaagatccttgagagttttcgcccc gaagaacgttttccaatgatgagcacttttaaagttctgctatgtggcgcggtattatcc cgtgttgacgccgggcaagagcaactcggtcgccgcatacactattctcagaatgacttg gttgagtactcaccagtcacagaaaagcatcttacggatggcatgacagtaagagaatta tgcagtgctgccataaccatgagtgataacact…
Klebsiella pneumoniae subsp. pneumoniae KPNIH10: KPNIH10_27950	atgagtattcaacatttccgtgtcgcccttattcccttttttgcggcattttgccttcct gtttttgctcacccagaaacgctggtgaaagtaaaagatgctgaagatcagttgggtgca cgagtgggttacatcgaactggatctcaacagcggtaagatccttgagagttttcgcccc gaagaacgttttccaatgatgagcacttttaaagttctgctatgtggcgcggtattatcc cgtgttgacgccgggcaagagcaactcggtcgccgcatacactattctcagaatgacttg gttgagtactcaccagtcacagaaaagcatcttacggatggcatgacagtaagagaatta tgcagtgctgccataaccatgagtgataacact…
Klebsiella pneumoniae subsp. pneumoniae KPR0928: KPR0928_26155	atgagtattcaacatttccgtgtcgcccttattcccttttttgcggcattttgccttcct gtttttgctcacccagaaacgctggtgaaagtaaaagatgctgaagatcagttgggtgca cgagtgggttacatcgaactggatctcaacagcggtaagatccttgagagttttcgcccc gaagaacgttttccaatgatgagcacttttaaagttctgctatgtggcgcggtattatcc cgtgttgacgccgggcaagagcaactcggtcgccgcatacactattctcagaatgacttg gttgagtactcaccagtcacagaaaagcatcttacggatggcatgacagtaagagaatta tgcagtgctgccataaccatgagtgataacact…
Klebsiella pneumoniae 30660/NJST258_1: KPNJ1_05666	atgagtattcaacatttccgtgtcgcccttattcccttttttgcggcattttgccttcct gtttttgctcacccagaaacgctggtgaaagtaaaagatgctgaagatcagttgggtgca cgagtgggttacatcgaactggatctcaacagcggtaagatccttgagagttttcgcccc gaagaacgttttccaatgatgagcacttttaaagttctgctatgtggcgcggtattatcc cgtgttgacgccgggcaagagcaactcggtcgccgcatacactattctcagaatgacttg gttgagtactcaccagtcacagaaaagcatcttacggatggcatgacagtaagagaatta tgcagtgctgccataaccatgagtgataacact…
Klebsiella pneumoniae JM45: N559_5242	atgagtattcaacattttcgtgtcgcccttattcccttttttgcggcattttgccttcct gtttttgctcacccagaaacgctggtgaaagtaaaagatgctgaagatcagttgggtgca cgagtgggttacatcgaactggatctcaacagcggtaagatccttgagagttttcgcccc gaagaacgttttccaatgatgagcacttttaaagttctgctatgtggtgcggtattatcc cgtgttgacgccgggcaagagcaactcggtcgccgcatacactattctcagaatgacttg gttgagtactcaccagtcacagaaaagcatcttacggatggcatgacagtaagagaatta tgcagtgctgccataaccatgagtgataacact…
Klebsiella pneumoniae 30660/NJST258_1: KPNJ1_05808	atgagtattcaacatttccgtgtcgcccttattcccttttttgcggcattttgccttcct gtttttgctcacccagaaacgctggtgaaagtaaaagatgctgaagatcagttgggtgca cgagtgggttacatcgaactggatctcaacagcggtaagatccttgagagttttcgcccc gaagaacgttttccaatgatgagcacttttaaagttctgctatgtggcgcggtattatcc cgtgttgacgccgggcaagagcaactcggtcgccgcatacactattctcagaatgacttg gttgagtactcaccagtcacagaaaagcatcttacggatggcatgacagtaagagaatta tgcagtgctgccataaccatgagtgataacact…
Klebsiella pneumoniae blaNDM-1: FH42_25780	atgagtattcaacatttccgtgtcgcccttattcccttttttgcggcattttgccttcct gtttttgctcacccagaaacgctggtgaaagtaaaagatgctgaagatcagttgggtgca cgagtgggttacatcgaactggatctcaacagcggtaagatccttgagagttttcgcccc gaagaacgttttccaatgatgagcacttttaaagttctgctatgtggcgcggtattatcc cgtgttgacgccgggcaagagcaactcggtcgccgcatacactattctcagaatgacttg gttgagtactcaccagtcacagaaaagcatcttacggatggcatgacagtaagagaatta tgcagtgctgccataaccatgagtgataacact…
Klebsiella pneumoniae blaNDM-1: FH42_26475	atgagtattcaacattttcgtgtcgcccttattcccttttttgcggcattttgccttcct gtttttgctcacccagaaacgctggtgaaagtaaaagatgctgaagatcagttgggtgca cgagtgggttacatcgaactggatctcaacagcggtaagatccttgagagttttcgcccc gaagaacgttttccaatgatgagcacttttaaagttctgctatgtggtgcggtattatcc cgtgttgacgccgggcaagagcaactcggtcgccgcatacactattctcagaatgacttg gttgagtactcaccagtcacagaaaagcatcttacggatggcatgacagtaagagaatta tgcagtgctgccataaccatgagtgataacact…
Klebsiella pneumoniae 32192: KU54_01195	atgagtattcaacatttccgtgtcgcccttattcccttttttgcggcattttgccttcct gtttttgctcacccagaaacgctggtgaaagtaaaagatgctgaagatcagttgggtgca cgagtgggttacatcgaactggatctcaacagcggtaagatccttgagagttttcgcccc gaagaacgttttccaatgatgagcacttttaaagttctgctatgtggcgcggtattatcc cgtgttgacgccgggcaagagcaactcggtcgccgcatacactattctcagaatgacttg gttgagtactcaccagtcacagaaaagcatcttacggatggcatgacagtaagagaatta tgcagtgctgccataaccatgagtgataacact…
Klebsiella pneumoniae 34618: LI86_28450	atgagtattcaacatttccgtgtcgcccttattcccttttttgcggcattttgccttcct gtttttgctcacccagaaacgctggtgaaagtaaaagatgctgaagatcagttgggtgca cgagtgggttacatcgaactggatctcaacagcggtaagatccttgagagttttcgcccc gaagaacgttttccaatgatgagcacttttaaagttctgctatgtggcgcggtattatcc cgtgttgacgccgggcaagagcaactcggtcgccgcatacactattctcagaatgacttg gttgagtactcaccagtcacagaaaagcatcttacggatggcatgacagtaagagaatta tgcagtgctgccataaccatgagtgataacact…
Klebsiella oxytoca CAV1374: AB185_00085	atgagtattcaacattttcgtgtcgcccttattcccttttttgcggcattttgccttcct gtttttgctcacccagaaacgctggtgaaagtaaaagatgctgaagatcagttgggtgca cgagtgggttacatcgaactggatctcaacagcggtaagatccttgagagttttcgcccc gaagaacgttttccaatgatgagcacttttaaagttctgctatgtggtgcggtattatcc cgtgttgacgccgggcaagagcaactcggtcgccgcatacactattctcagaatgacttg gttgagtactcaccagtcacagaaaagcatcttacggatggcatgacagtaagagaatta tgcagtgctgccataaccatgagtgataacact…
Klebsiella oxytoca CAV1374: AB185_00400	atgagtattcaacattttcgtgtcgcccttattcccttttttgcggcattttgccttcct gtttttgctcacccagaaacgctggtgaaagtaaaagatgctgaagatcagttgggtgca cgagtgggttacatcgaactggatctcaacagcggtaagatccttgagagttttcgcccc gaagaacgttttccaatgatgagcacttttaaagttctgctatgtggtgcggtattatcc cgtgttgacgccgggcaagagcaactcggtcgccgcatacactattctcagaatgacttg gttgagtactcaccagtcacagaaaagcatcttacggatggcatgacagtaagagaatta tgcagtgctgccataaccatgagtgataacact…
Klebsiella oxytoca CAV1374: AB185_01200	atgagtattcaacattttcgtgtcgcccttattcccttttttgcggcattttgccttcct gtttttgctcacccagaaacgctggtgaaagtaaaagatgctgaagatcagttgggtgca cgagtgggttacatcgaactggatctcaacagcggtaagatccttgagagttttcgcccc gaagaacgttttccaatgatgagcacttttaaagttctgctatgtggtgcggtattatcc cgtgttgacgccgggcaagagcaactcggtcgccgcatacactattctcagaatgacttg gttgagtactcaccagtcacagaaaagcatcttacggatggcatgacagtaagagaatta tgcagtgctgccataaccatgagtgataacact…
Klebsiella oxytoca CAV1374: AB185_02810	atgagtattcaacattttcgtgtcgcccttattcccttttttgcggcattttgccttcct gtttttgctcacccagaaacgctggtgaaagtaaaagatgctgaagatcagttgggtgca cgagtgggttacatcgaactggatctcaacagcggtaagatccttgagagttttcgcccc gaagaacgttttccaatgatgagcacttttaaagttctgctatgtggtgcggtattatcc cgtgttgacgccgggcaagagcaactcggtcgccgcatacactattctcagaatgacttg gttgagtactcaccagtcacagaaaagcatcttacggatggcatgacagtaagagaatta tgcagtgctgccataaccatgagtgataacact…
Klebsiella oxytoca CAV1374: AB185_03350	atgagtattcaacattttcgtgtcgcccttattcccttttttgcggcattttgccttcct gtttttgctcacccagaaacgctggtgaaagtaaaagatgctgaagatcagttgggtgca cgagtgggttacatcgaactggatctcaacagcggtaagatccttgagagttttcgcccc gaagaacgttttccaatgatgagcacttttaaagttctgctatgtggtgcggtattatcc cgtgttgacgccgggcaagagcaactcggtcgccgcatacactattctcagaatgacttg gttgagtactcaccagtcacagaaaagcatcttacggatggcatgacagtaagagaatta tgcagtgctgccataaccatgagtgataacact…
Klebsiella oxytoca CAV1374: AB185_04535	atgagtattcaacattttcgtgtcgcccttattcccttttttgcggcattttgccttcct gtttttgctcacccagaaacgctggtgaaagtaaaagatgctgaagatcagttgggtgca cgagtgggttacatcgaactggatctcaacagcggtaagatccttgagagttttcgcccc gaagaacgttttccaatgatgagcacttttaaagttctgctatgtggtgcggtattatcc cgtgttgacgccgggcaagagcaactcggtcgccgcatacactattctcagaatgacttg gttgagtactcaccagtcacagaaaagcatcttacggatggcatgacagtaagagaatta tgcagtgctgccataaccatgagtgataacact…
Klebsiella aerogenes EA1509E: CCG28759	atgagtattcaacatttccgtgtcgcccttattcccttttttgcggcattttgccttcct gtttttgctcacccagaaacgctggtgaaagtaaaagatgctgaagataagttgggtgca cgagtgggttacatcgagctggatctcaacagcggtaagatccttgagagttttcgcccc gaagaacgttttccaatgatgagcacttttaaagttctgctatgtggtgcggtattatcc cgtgttgacgccgggcaagagcaactcggtcgccgcatacactattctcagaatgacttg gttaagtactcaccagtcacagaaaagcatcttacggatggcatgacagtaagagaatta tgcagtgctgccataaccatgagtgataacact…
Klebsiella huaxiensis: DA718_21570	atgagtattcaacattttcgtgtcgcccttattcccttttttgcggcattttgccttcct gtttttgctcacccagaaacgctggtgaaagtaaaagatgctgaagatcagttgggtgca cgagtgggttacatcgaactggatctcaacagcggtaagatccttgagagttttcgcccc gaagaacgttttccaatgatgagcacttttaaagttctgctatgtggtgcggtattatcc cgtgttgacgccgggcaagagcaactcggtcgccgcatacactattctcagaatgacttg gttgagtactcaccagtcacagaaaagcatcttacggatggcatgacagtaagagaatta tgcagtgctgccataaccatgagtgataacact…
Citrobacter freundii complex sp. CFNIH3: C2U38_26795	atgagtattcaacatttccgtgtcgcccttattcccttttttgcggcattttgccttcct gtttttgctcacccagaaacgctggtgaaagtaaaagatgctgaagatcagttgggtgca cgagtgggttacatcgaactggatctcaacagcggtaagatccttgagagttttcgcccc gaagaacgttttccaatgatgagcacttttaaagttctgctatgtggcgcggtattatcc cgtgttgacgccgggcaagagcaactcggtcgccgcatacactattctcagaatgacttg gttgagtactcaccagtcacagaaaagcatcttacggatggcatgacagtaagagaatta tgcagtgctgccataaccatgagtgataacact…
Citrobacter farmeri: CI104_26520	atgagtattcaacattttcgtgtcgcccttattcccttttttgcggcattttgccttcct gtttttgctcacccagaaacgctggtgaaagtaaaagatgctgaagatcagttgggtgca cgagtgggttacatcgaactggatctcaacagcggtaagatccttgagagttttcgcccc gaagaacgttttccaatgatgagcacttttaaagttctgctatgtggtgcggtattatcc cgtgttgacgccgggcaagagcaactcggtcgccgcatacactattctcagaatgacttg gttgagtactcaccagtcacagaaaagcatcttacggatggcatgacagtaagagaatta tgcagtgctgccataaccatgagtgataacact…
Citrobacter sp. CFNIH10: C2U53_00280	atgagtattcaacatttccgtgtcgcccttattcccttttttgcggcattttgccttcct gtttttgctcacccagaaacgctggtgaaagtaaaagatgctgaagatcagttgggtgca cgagtgggttacatcgaactggatctcaacagcggtaagatccttgagagttttcgcccc gaagaacgttttccaatgatgagcacttttaaagttctgctatgtggcgcggtattatcc cgtgttgacgccgggcaagagcaactcggtcgccgcatacactattctcagaatgacttg gttgagtactcaccagtcacagaaaagcatcttacggatggcatgacagtaagagaatta tgcagtgctgccataaccatgagtgataacact…
Citrobacter sp. CRE-46: AN232_27700	atgagtattcaacatttccgtgtcgcccttattcccttttttgcggcattttgccttcct gtttttgctcacccagaaacgctggtgaaagtaaaagatgctgaagatcagttgggtgca cgagtgggttacatcgaactggatctcaacagcggtaagatccttgagagttttcgcccc gaagaacgttttccaatgatgagcacttttaaagttctgctatgtggcgcggtattatcc cgtgttgacgccgggcaagagcaactcggtcgccgcatacactattctcagaatgacttg gttgagtactcaccagtcacagaaaagcatcttacggatggcatgacagtaagagaatta tgcagtgctgccataaccatgagtgataacact…
Citrobacter sp. CRE-46: AN232_30620	atgagtattcaacattttcgtgtcgcccttattcccttttttgcggcattttgccttcct gtttttgctcacccagaaacgctggtgaaagtaaaagatgctgaagatcagttgggtgca cgagtgggttacatcgaactggatctcaacagcggtaagatccttgagagttttcgcccc gaagaacgttttccaatgatgagcacttttaaagttctgctatgtggtgcggtattatcc cgtgttgacgccgggcaagagcaactcggtcgccgcatacactattctcagaatgacttg gttgagtactcaccagtcacagaaaagcatcttacggatggcatgacagtaagagaatta tgcagtgctgccataaccatgagtgataacact…
Phytobacter ursingii: AB182_00235	atgagtattcaacattttcgtgtcgcccttattcccttttttgcggcattttgccttcct gtttttgctcacccagaaacgctggtgaaagtaaaagatgctgaagatcagttgggtgca cgagtgggttacatcgaactggatctcaacagcggtaagatccttgagagttttcgcccc gaagaacgttttccaatgatgagcacttttaaagttctgctatgtggtgcggtattatcc cgtgttgacgccgggcaagagcaactcggtcgccgcatacactattctcagaatgacttg gttgagtactcaccagtcacagaaaagcatcttacggatggcatgacagtaagagaatta tgcagtgctgccataaccatgagtgataacact…
Phytobacter ursingii: AB182_03045	atgagtattcaacattttcgtgtcgcccttattcccttttttgcggcattttgccttcct gtttttgctcacccagaaacgctggtgaaagtaaaagatgctgaagatcagttgggtgca cgagtgggttacatcgaactggatctcaacagcggtaagatccttgagagttttcgcccc gaagaacgttttccaatgatgagcacttttaaagttctgctatgtggtgcggtattatcc cgtgttgacgccgggcaagagcaactcggtcgccgcatacactattctcagaatgacttg gttgagtactcaccagtcacagaaaagcatcttacggatggcatgacagtaagagaatta tgcagtgctgccataaccatgagtgataacact…
Enterobacteriaceae bacterium ENNIH2: C2U52_00385	atgagtattcaacatttccgtgtcgcccttattcccttttttgcggcattttgccttcct gtttttgctcacccagaaacgctggtgaaagtaaaagatgctgaagatcagttgggtgca cgagtgggttacatcgaactggatctcaacagcggtaagatccttgagagttttcgcccc gaagaacgttttccaatgatgagcacttttaaagttctgctatgtggcgcggtattatcc cgtgttgacgccgggcaagagcaactcggtcgccgcatacactattctcagaatgacttg gttgagtactcaccagtcacagaaaagcatcttacggatggcatgacagtaagagaatta tgcagtgctgccataaccatgagtgataacact…
Providencia rettgeri: RB151_017480	atgagtattcaacattttcgtgtcgcccttattcccttttttgcggcattttgccttcct gtttttgctcacccagaaacgctggtgaaagtaaaagatgctgaagatcagttgggtgca cgagtgggttacatcgaactggatctcaacagcggtaagatccttgagagttttcgcccc gaagaacgttttccaatgatgagcacttttaaagttctgctatgtggtgcggtattatcc cgtgttgacgccgggcaagagcaactcggtcgccgcatacactattctcagaatgacttg gttgagtactcaccagtcacagaaaagcatcttacggatggcatgacagtaagagaatta tgcagtgctgccataaccatgagtgataacact…
Providencia huaxiensis: CYG50_00600	atgagtattcaacattttcgtgtcgcccttattcccttttttgcggcattttgccttcct gtttttgctcacccagaaacgctggtgaaagtaaaagatgctgaagatcagttgggtgca cgagtgggttacatcgaactggatctcaacagcggtaagatccttgagagttttcgcccc gaagaacgttttccaatgatgagcacttttaaagttctgctatgtggtgcggtattatcc cgtgttgacgccgggcaagagcaactcggtcgccgcatacactattctcagaatgacttg gttgagtactcaccagtcacagaaaagcatcttacggatggcatgacagtaagagaatta tgcagtgctgccataaccatgagtgataacact…
Providencia huaxiensis: CYG50_01310	atgagtattcaacattttcgtgtcgcccttattcccttttttgcggcattttgccttcct gtttttgctcacccagaaacgctggtgaaagtaaaagatgctgaagatcagttgggtgca cgagtgggttacatcgaactggatctcaacagcggtaagatccttgagagttttcgcccc gaagaacgttttccaatgatgagcacttttaaagttctgctatgtggtgcggtattatcc cgtgttgacgccgggcaagagcaactcggtcgccgcatacactattctcagaatgacttg gttgagtactcaccagtcacagaaaagcatcttacggatggcatgacagtaagagaatta tgcagtgctgccataaccatgagtgataacact…
Haemophilus influenzae 86-028NP (nontypeable): NTHI2055	atgagtattcaacattttcgtgtcgcccttattcccttttttgcggcattttgccttcct gtttttgctcacccagaaacgctggtgaaagtaaaagatgctgaagatcagttgggtgca cgagtgggttacatcgaactggatctcaacagcggtaagatccttgagagttttcgcccc gaagaacgttttccaatgatgagcacttttaaagttctgctatgtggtgcggtattatcc cgtgttgacgccgggcaagagcaactcggtcgccgcatacactattctcagaatgacttg gttgagtactcaccagtcacagaaaagcatcttacggatggcatgacagtaagagaatta tgcagtgctgccataaccatgagtgataacact…
Haemophilus influenzae 10810 (serotype b): HIB_01180	atgagtattcaacattttcgtgtcgcccttattcccttttttgcggcattttgccttcct gtttttgctcacccagaaacgctggtgaaagtaaaagatgctgaagatcagttgggtgca cgagtgggttacatcgaactggatctcaacagcggtaagatccttgagagttttcgcccc gaagaacgttttccaatgatgagcacttttaaagttctgctatgtggtgcggtattatcc cgtgttgacgccgggcaagagcaactcggtcgccgcatacactattctcagaatgacttg gttgagtactcaccagtcacagaaaagcatcttacggatggcatgacagtaagagaatta tgcagtgctgccataaccatgagtgataacact…
Haemophilus influenzae R2866 (nontypeable): R2866_0574	atgagtattcaacattttcgtgtcgcccttattcccttttttgcggcattttgccttcct gtttttgctcacccagaaacgctggtgaaagtaaaagatgctgaagatcagttgggtgca cgagtgggttacatcgaactggatctcaacagcggtaagatccttgagagttttcgcccc gaagaacgttttccaatgatgagcacttttaaagttctgctatgtggtgcggtattatcc cgtgttgacgccgggcaagagcaactcggtcgccgcatacactattctcagaatgacttg gttgagtactcaccagtcacagaaaagcatcttacggatggcatgacagtaagagaatta tgcagtgctgccataaccatgagtgataacact…
Vibrio cholerae O1 2012EL-2176: EN18_05195	atgagtattcaacatttccgtgtcgcccttattcccttttttgcggcattttgccttcct gtttttgctcacccagaaacgctggtgaaagtaaaagatgctgaagatcagttgggtgca cgagtgggttacatcgagctggatctcaacagcggtaagatccttgagagttttcgcccc gaagaacgttttccaatgatgagcacttttaaagttctgctatgtggtgcggtattatcc cgtgttgacgccgggcaagagcaactcggtcgccgcatacactattctcagaatgacttg gttgagtactcaccagtcacagaaaagcatcttacggatggcatgacagtaagagaatta tgcagtgctgccataaccatgagtgataacact…
Acinetobacter baumannii AB0057: AB57_06335	atgagtattcaacatttccgtgtcgcccttattcccttttttgcggcattttgccttcct gtttttgctcacccagaaacgctggtgaaagtaaaagatgctgaagatcagttgggtgca cgagtgggttacatcgagctggatctcaacagcggtaagatccttgagagttttcgcccc gaagaacgttttccaatgatgagcacttttaaagttctgctatgtggtgcggtattatcc cgtgttgacgccgggcaagagcaactcggtcgccgcatacactattctcagaatgacttg gttgagtactcaccagtcacagaaaagcatcttacggatggcatgacagtaagagaatta tgcagtgctgccataaccatgagtgataacact…
Acinetobacter baumannii TCDC-AB0715: ABTW07_3874	atgagtattcaacatttccgtgtcgcccttattcccttttttgcggcattttgccttcct gtttttgctcacccagaaacgctggtgaaagtaaaagatgctgaagatcagttgggtgca cgagtgggttacatcgagctggatctcaacagcggtaagatccttgagagttttcgcccc gaagaacgttttccaatgatgagcacttttaaagttctgctatgtggtgcggtattatcc cgtgttgacgccgggcaagagcaactcggtcgccgcatacactattctcagaatgacttg gttgagtactcaccagtcacagaaaagcatcttacggatggcatgacagtaagagaatta tgcagtgctgccataaccatgagtgataacact…
Acinetobacter baumannii BJAB0868: BJAB0868_01264	atgagtattcaacatttccgtgtcgcccttattcccttttttgcggcattttgccttcct gtttttgctcacccagaaacgctggtgaaagtaaaagatgctgaagatcagttgggtgca cgagtgggttacatcgagctggatctcaacagcggtaagatccttgagagttttcgcccc gaagaacgttttccaatgatgagcacttttaaagttctgctatgtggtgcggtattatcc cgtgttgacgccgggcaagagcaactcggtcgccgcatacactattctcagaatgacttg gttgagtactcaccagtcacagaaaagcatcttacggatggcatgacagtaagagaatta tgcagtgctgccataaccatgagtgataacact…
Acinetobacter baumannii AbH12O-A2: LX00_17505	atgagtattcaacattttcgtgtcgcccttattcccttttttgcggcattttgccttcct gtttttgctcacccagaaacgctggtgaaagtaaaagatgctgaagatcagttgggtgca cgagtgggttacatcgaactggatctcaacagcggtaagatccttgagagttttcgcccc gaagaacgttttccaatgatgagcacttttaaagttctgctatgtggtgcggtattatcc cgtgttgacgccgggcaagagcaactcggtcgccgcatacactattctcagaatgacttg gttgagtactcaccagtcacagaaaagcatcttacggatggcatgacagtaagagaatta tgcagtgctgccataaccatgagtgataacact…
Acinetobacter baumannii AB030: IX87_12750	atgagtattcaacattttcgtgtcgcccttattcccttttttgcggcattttgccttcct gtttttgctcacccagaaacgctggtgaaagtaaaagatgctgaagatcagttgggtgca cgagtgggttacatcgaactggatctcaacagcggtaagatccttgagagttttcgcccc gaagaacgttttccaatgatgagcacttttaaagttctgctatgtggtgcggtattatcc cgtgttgacgccgggcaagagcaactcggtcgccgcatacactattctcagaatgacttg gttgagtactcaccagtcacagaaaagcatcttacggatggcatgacagtaagagaatta tgcagtgctgccataaccatgagtgataacact…
Acinetobacter baumannii AC29: BL01_19105	atgagtattcaacatttccgtgtcgcccttattcccttttttgcggcattttgccttcct gtttttgctcacccagaaacgctggtgaaagtaaaagatgctgaagatcagttgggtgca cgagtgggttacatcgagctggatctcaacagcggtaagatccttgagagttttcgcccc gaagaacgttttccaatgatgagcacttttaaagttctgctatgtggtgcggtattatcc cgtgttgacgccgggcaagagcaactcggtcgccgcatacactattctcagaatgacttg gttgagtactcaccagtcacagaaaagcatcttacggatggcatgacagtaagagaatta tgcagtgctgccataaccatgagtgataacact…
Neisseria mucosa FDAARGOS_260: A6J88_09500	atgagtattcaacatttccgtgtcgcccttattcccttttttgcggcattttgccttcct gtttttgctcacccagaaacgctggtgaaagtaaaagatgctgaagatcagttgggtgca cgagtgggttacatcgaactggatctcaacagcggtaagatccttgagagttttcgcccc gaagaacgttttccaatgatgagcacttttaaagttctgctatgtggtgcggtattatcc cgtgttgacgccgggcaagagcaactcggtcgccgcatacactattctcagaatgacttg gttgagtactcaccagtcacagaaaagcatcttacggatggcatgacagtaagagaatta tgcagtgctgccataaccatgagtgataacact…
Kingella kingae: KKKWG1_0925	atgagtattcaacatttccgtgtcgcccttattcccttttttgcggcattttgccttcct gtttttgctcacccagaaacgctggtgaaagtaaaagatgctgaagatcagttgggtgca cgagtgggttacatcgaactggatctcaacagcggtaagatccttgagagttttcgcccc gaagaacgttttccaatgatgagcacttttaaagttctgctatgtggtgcggtattatcc cgtgttgacgccgggcaagagcaactcggtcgccgcatacactattctcagaatgacttg gttgagtactcaccagtcacagaaaagcatcttacggatggcatgacagtaagagaatta tgcagtgctgccataaccatgagtgataacact…
Bacillus subtilis BSn5: BSn5_11680	atgagtattcaacatttccgtgtcgcccttattcccttttttgcggcattttgccttcct gtttttgctcacccagaaacgctggtgaaagtaaaagatgctgaagatcagttgggtgca cgagtgggttacatcgaactggatctcaacagcggtaagatccttgagagttttcgcccc gaagaacgttttccaatgatgagcacttttaaagttctgctatgtggcgcggtattatcc cgtattgacgccgggcaagagcaactcggtcgccgcatacactattctcagaatgacttg gttgagtactcaccagtcacagaaaagcatcttacggatggcatgacagtaagagaatta tgcagtgctgccataaccatgagtgataacact…
Bacillus mycoides WSBC 10204: bwei_5861	atgagtattcaacatttccgtgtcgcccttattcccttttttgcggcattttgccttcct gtttttgctcacccagaaacgctggtgaaagtaaaagatgctgaagatcagttgggtgca cgagtgggttacatcgaactggatctcaacagcggtaagatccttgagagttttcgcccc gaagaacgttttccaatgatgagcacttttaaagttctgctatgtggcgcggtattatcc cgtattgacgccgggcaagagcaactcggtcgccgcatacactattctcagaatgacttg gttgagtactcaccagtcacagaaaagcatcttacggatggcatgacagtaagagaatta tgcagtgctgccataaccatgagtgataacact…
Bacillus tropicus: FJR70_32840	atttgccttcctgtttttgctcacccagaaacgctggtgaaagtaaaagatgctgaagat cagttgggtgcacgagtgggttacatcgaactggatctcaacagcggtaagatccttgag agttttcgccccgaagaacgttttccaatgatgagcacttttaaagttctgctatgtggc gcggtattatcccgtattgacgccgggcaagagcaactcggtcgccgcatacactattct cagaatgacttggttgagtactcaccagtcacagaaaagcatcttacggatggcatgaca gtaagagaattatgcagtgctgccataaccatgagtgataacactgccaacttacttctg acaacgatcggaggaccgaaggagctaaccgct…
K18589	dfrA1 (dhfr) gene	dihydrofolate reductase (trimethoprim resistance protein)
Escherichia coli O83 H1 NRG 857C (AIEC): NRG857_30100	gtgaaactatcactaatggtagctatatcgaagaatggagttatcgggaatggccctgat attccatggagtgccaaaggtgaacagctcctgtttaaagctattacctataaccaatgg ctgttggttggacgcaagacttttgaatcaatgggagcattacccaaccgaaagtatgcg gtcgtaacacgttcaagttttacatctgacaatgagaacgtagtgatctttccatcaatt aaagatgctttaaccaacctaaagaaaataacggatcatgtcattgtttcaggtggtggg gagatatacaaaagcctgatcgatcaagtagatacactacatatatctacaatagacatcgagccggaaggtgatgtttactttcctgaaatcc…
Klebsiella michiganensis E718: A225_R1p0435	gtgaaactatcactaatggtagctatatcgaagaatggagttatcgggaatggccctgat attccatggagtgccaaaggtgaacagctcctgtttaaagctattacctataaccaatgg ctgttggttggacgcaagacttttgaatcaatgggagcattacccaaccgaaagtatgcg gtcgtaacacgttcaagttttacatctgacaatgagaacgtagtgatctttccatcaatt aaagatgctttaaccaacctaaagaaaataacggatcatgtcattgtttcaggtggtggg gagatatacaaaagcctgatcgatcaagtagatacactacatatatctacaatagacatc gagccggaaggtgatgtttactttcctgaaatc…
Klebsiella aerogenes EA1509E: CCG28764	gtgaaactatcactaatggtagctatatcgaagaatggagttatcgggaatggccctgat attccatggagtgccaaaggtgaacagctcctgtttaaagctattacctataaccaatgg ctgttggttggacgcaagacttttgaatcaatgggagcattacccaaccgaaagtatgcg gtcgtaacacgttcaagttttacatctgacaatgagaacgtagtgatctttccatcaatt aaagatgctttaaccaacctaaagaaaataacggatcatgtcattgtttcaggtggtggg gagatatacaaaagcctgatcgatcaagtagatacactacatatatctacaatagacatc gagccggaaggtgatgtttactttcctgaaatc…
Pantoea sp. PSNIH2: PSNIH2_21625	gtgaaactatcactaatggtagctatatcgaagaatggagttatcgggaatggccctgat attccatggagtgccaaaggtgaacagctcctgtttaaagctattacctataaccaatgg ctgttggttggacgcaagacttttgaatcaatgggagcattacccaaccgaaagtatgcg gtcgtaacacgttcaagttttacatctgacaatgagaacgtagtgatctttccatcaatt aaagatgctttaaccaacctaaagaaaataacggatcatgtcattgtttcaggtggtggg gagatatacaaaagcctgatcgatcaagtagatacactacatatatctacaatagacatc gagccggaaggtgatgtttactttcctgaaatc…
Citrobacter sedlakii: JY391_23585	gtgaaactatcactaatggtagctatatcgaagaatggagttatcgggaatggccctgat attccatggagtgccaaaggtgaacagctcctgtttaaagctattacctataaccaatgg ctgttggttggacgcaagacttttgaatcaatgggagcattacccaaccgaaagtatgcg gtcgtaacacgttcaagttttacatctgacaatgagaacgtagtgatctttccatcaatt aaagatgctttaaccaacctaaagaaaataacggatcatgtcattgtttcaggtggtggg gagatatacaaaagcctgatcgatcaagtagatacactacatatatctacaatagacatc gagccggaaggtgatgtttactttcctgaaatc…
Alcaligenes ammonioxydans: FE795_09135	gtgaaactatcactaatggtagctatatcgaagaatggagttatcgggaatggccctgat attccatggagtgccaaaggtgaacagctcctgtttaaagctattacctataaccaatgg ctgttggttggacgcaagacttttgaatcaatgggagcattacccaaccgaaagtatgcg gtcgtaacacgttcaagttttacatctgacaatgagaacgtagtgatctttccatcaatt aaagatgctttaaccaacctaaagaaaataacggatcatgtcattgtttcaggtggtggg gagatatacaaaagcctgatcgatcaagtagatacactacatatatctacaatagacatc gagccggaaggtgatgtttactttcctgaaatc…
Shigella flexneri 2002017 (serotype Fxv): SFxv_4142a	gtgaaactatcactaatggtagctatatcgaagaatggagttatcgggaatggccctgat attccatggagtgccaaaggtgaacagctcctgtttaaagctattacctataaccaatgg ctgttggttggacgcaagacttttgaatcaatgggagcattacccaaccgaaagtatgcg gtcgtaacacgttcaagttttacatctgacaatgagaacgtattgatctttccatcaatt aaagatgctttaaccaacctaaagaaaataacggatcatgtcattgtttcaggtggtggg gagatatacaaaagcctgatcgatcaagtagatacactacatatatctacaatagacatc gagccggaaggtgatgtttactttcctgaaatc…
Klebsiella pneumoniae subsp. pneumoniae KPNIH30: KPNIH30_26920	gtgaaactatcactaatggtagctatatcgaagaatggagttatcgggaatggccctgat attccatggagtgccaaaggtgaacagctcctgtttaaagctattacctataaccaatgg ctgttggttggacgcaagacttttgaatcaatgggagcattacccaaccgaaagtatgcg gtcgtaacacgttcaagttttacatctgacaatgagaacgtattgatctttccatcaatt aaagatgctttaaccaacctaaagaaaataacggatcatgtcattgtttcaggtggtggg gagatatacaaaagcctgatcgatcaagtagatacactacatatatctacaatagacatc gagccggaaggtgatgtttactttcctgaaatc…
Proteus columbae: F1325_18955	gtgaaactatcactaatggtagctatatcgaagaatggagttatcgggaatggccctgat attccatggagtgccaaaggtgaacagctcctgtttaaagctattacctataaccaatgg ctgttggttggacgcaagacttttgaatcaatgggagcattacccaaccgaaagtatgcg gtcgtaacacgttcaagttttacatctgacaatgagaacgtattgatctttccatcaatt aaagatgctttaaccaacctaaagaaaataacggatcatgtcattgtttcaggtggtggg gagatatacaaaagcctgatcgatcaagtagatacactacatatatctacaatagacatc gagccggaaggtgatgtttactttcctgaaatc…
Proteus terrae subsp. cibarius: F9282_19605	gtgaaactatcactaatggtagctatatcgaagaatggagttatcgggaatggccctgat attccatggagtgccaaaggtgaacagctcctgtttaaagctattacctataaccaatgg ctgttggttggacgcaagacttttgaatcaatgggagcattacccaaccgaaagtatgcg gtcgtaacacgttcaagttttacatctgacaatgagaacgtattgatctttccatcaatt aaagatgctttaaccaacctaaagaaaataacggatcatgtcattgtttcaggtggtggg gagatatacaaaagcctgatcgatcaagtagatacactacatatatctacaatagacatc gagccggaaggtgatgtttactttcctgaaatc…
Vibrio cholerae O1 El Tor FJ147: IR04_08655	gtgaaactatcactaatggtagctatatcgaagaatggagttatcgggaatggccctgat attccatggagtgccaaaggtgaacagctcctgtttaaagctattacctataaccaatgg ctgttggttggacgcaagacttttgaatcaatgggagcattacccaaccgaaagtatgcg gtcgtaacacgttcaagttttacatctgacaatgagaacgtattgatctttccatcaatt aaagatgctttaaccaacctaaagaaaataacggatcatgtcattgtttcaggtggtggg gagatatacaaaagcctgatcgatcaagtagatacactacatatatctacaatagacatc gagccggaaggtgatgtttactttcctgaaatc…
Vibrio cholerae O1 2010EL-1786: Vch1786_I0148	gtgaaactatcactaatggtagctatatcgaagaatggagttatcgggaatggccctgat attccatggagtgccaaaggtgaacagctcctgtttaaagctattacctataaccaatgg ctgttggttggacgcaagacttttgaatcaatgggagcattacccaaccgaaagtatgcg gtcgtaacacgttcaagttttacatctgacaatgagaacgtattgatctttccatcaatt aaagatgctttaaccaacctaaagaaaataacggatcatgtcattgtttcaggtggtggg gagatatacaaaagcctgatcgatcaagtagatacactacatatatctacaatagacatc gagccggaaggtgatgtttactttcctgaaatc…
Vibrio cholerae O1 2012EL-2176: EN18_06645	gtgaaactatcactaatggtagctatatcgaagaatggagttatcgggaatggccctgat attccatggagtgccaaaggtgaacagctcctgtttaaagctattacctataaccaatgg ctgttggttggacgcaagacttttgaatcaatgggagcattacccaaccgaaagtatgcg gtcgtaacacgttcaagttttacatctgacaatgagaacgtattgatctttccatcaatt aaagatgctttaaccaacctaaagaaaataacggatcatgtcattgtttcaggtggtggg gagatatacaaaagcctgatcgatcaagtagatacactacatatatctacaatagacatc gagccggaaggtgatgtttactttcctgaaatc…
Vibrio cholerae O1 MJ-1236: VCD_003671	gtgaaactatcactaatggtagctatatcgaagaatggagttatcgggaatggccctgat attccatggagtgccaaaggtgaacagctcctgtttaaagctattacctataaccaatgg ctgttggttggacgcaagacttttgaatcaatgggagcattacccaaccgaaagtatgcg gtcgtaacacgttcaagttttacatctgacaatgagaacgtattgatctttccatcaatt aaagatgctttaaccaacctaaagaaaataacggatcatgtcattgtttcaggtggtggg gagatatacaaaagcctgatcgatcaagtagatacactacatatatctacaatagacatc gagccggaaggtgatgtttactttcctgaaatc…
Providencia huaxiensis: CYG50_12855	gtgaaactatcactaatggtagctatatcgaagaatggagttatcgggaatggccctgat attccatggagtgccaaaggtgaacagctcctgtttaaagctattacctataaccaatgg ctgttggttggacgcaagacttttgaatcaatgggagcattacccaaccgaaagtatgcg gtcgtaacacgttcaagttttacatctgacaatgagaacgtattgatctttccatcaatt aaagatgctttaaccaacctaaagaaaataacggatcatgtcattgtttcaggtggtggg gagatatacaaaagcctgatcgatcaagtagatacactacatatatctacaatagacatc gagccggaaggtgatgtttactttcctgaaatc…
Providencia huaxiensis: CYG50_16065	gtgaaactatcactaatggtagctatatcgaagaatggagttatcgggaatggccctgat attccatggagtgccaaaggtgaacagctcctgtttaaagctattacctataaccaatgg ctgttggttggacgcaagacttttgaatcaatgggagcattacccaaccgaaagtatgcg gtcgtaacacgttcaagttttacatctgacaatgagaacgtattgatctttccatcaatt aaagatgctttaaccaacctaaagaaaataacggatcatgtcattgtttcaggtggtggg gagatatacaaaagcctgatcgatcaagtagatacactacatatatctacaatagacatc gagccggaaggtgatgtttactttcctgaaatc…
Acinetobacter baumannii AYE: ABAYE3644	gtgaaactatcactaatggtagctatatcgaagaatggagttatcgggaatggccctgat attccatggagtgccaaaggtgaacagctcctgtttaaagctattacctataaccaatgg ctgttggttggacgcaagacttttgaatcaatgggagcattacccaaccgaaagtatgcg gtcgtaacacgttcaagttttacatctgacaatgagaacgtattgatctttccatcaatt aaagatgctttaaccaacctaaagaaaataacggatcatgtcattgtttcaggtggtggg gagatatacaaaagcctgatcgatcaagtagatacactacatatatctacaatagacatc gagccggaaggtgatgtttactttcctgaaatc…
Pandoraea sp. XY-2: DRB87_20550	gtgaaactatcactaatggtagctatatcgaagaatggagttatcgggaatggccctgat attccatggagtgccaaaggtgaacagctcctgtttaaagctattacctataaccaatgg ctgttggttggacgcaagacttttgaatcaatgggagcattacccaaccgaaagtatgcg gtcgtaacacgttcaagttttacatctgacaatgagaacgtattgatctttccatcaatt aaagatgctttaaccaacctaaagaaaataacggatcatgtcattgtttcaggtggtggg gagatatacaaaagcctgatcgatcaagtagatacactacatatatctacaatagacatc gagccggaaggtgatgtttactttcctgaaatc…
Glutamicibacter protophormiae: JQN66_18125	gtgaaactatcactaatggtagctatatcgaagaatggagttatcgggaatggccctgat attccatggagtgccaaaggtgaacagctcctgtttaaagctattacctataaccaatgg ctgttggttggacgcaagacttttgaatcaatgggagcattacccaaccgaaagtatgcg gtcgtaacacgttcaagttttacatctgacaatgagaacgtattgatctttccatcaatt aaagatgctttaaccaacctaaagaaaataacggatcatgtcattgtttcaggtggtggg gagatatacaaaagcctgatcgatcaagcagatacactacatatatctacaatagacatc gagccggaaggtgatgtttactttcctgaaatc…
Leclercia sp. LSNIH1: C2U54_25015	gtgaaactatcactaatggcagcaatttcgaagaatggagttatcggaaatggcccagat attccatggagtgccaaaggggaacaattactcttcaaagcgattacctataatcagtgg cttttggtaggccgaaagactttcgagtcaatgggggctttacccaaccgaaaatatgcc gttgtaactcgttcaagcttcacttccagtgatgagaatgtattggtatttccatctatc gatgaagcgctaaatcatctgaagacgataacggatcatgtgattgtgtctggtggtggt gaaatatacaaaagcctgatcgataaagttgatactttacatatttcaacaatcgacatt gagccagaaggtgatgtctattttccagaaatc…
Rheinheimera sp. D18: E0Z06_15075	atgaaactatctctaatggcagcaatatcgaggaatggagtcatcggaaatggacctgat attccatggagcgcgaaaggtgagcagcttctctttaaagctattacatataatcaatgg attcttgttgggcgtaagactttcgagtcaatgggagcgttgcccaatcgaaaatatgct gttgtaactcgttcaaactttacatctgacaatgagaacgtaatagtctttgcatctatt caagacgctttaagccaactagaaaatatgacaaaccacgtaattgtttcaggtggtggg gaaatatacaaaaatctgatcgataaagtcgatacattacatatatcaaccattgatatt gagccagaaggtgatgtttactttccagaaatt…
Kluyvera ascorbata: KATP_49880	atggctgcaagagcgaaaaatggcgtaatcggttgcggtcctgacattccttggtctgcc aaaggggaacagcttcttttcaaagcactgacctataaccaatggcttttggtagggcgc aaaacatttgagtctatggggccgctgcccaataggaaatacgcggttgttacccgctca aactggacagcggctaatgaaaacgtagtggttttcccgtcgattgacgaagcgatgggt agattaggcgagatcactgaccatgtcatcgtcgccggtggtggagaaatctaccatgaa acgatacccatggcctctactctgcatgtgtcgacaatcgacgttgagccagagggagac gttttctttccgaacattcctgggaagtttgat…
Klebsiella huaxiensis: DA718_21685	gtgaaaatatcactaatggctgcaaaagcaagaaatggggttattggctgcggctcggat atcccgtggaacgctaaaggtgagcagctgctttttaaagcaataacttacaatcaatgg ctcttagtcggccgtaaaacatttgaggcaatgggggctctcccaaatagaaagtatgca gttgtcagccgctcaggatcggtagctactaacgatgatgtggttgtgtttccatctata gaagcagcaatgagggagctaaagactcttacgaaccatgttgttgtttctggtggtgga gagatctacaagagtctgatcgcccatgccgacacgctacatatctcgacaatagattcc gagccagagggcaatgttttctttccggaaatc…
Enterobacter cloacae ECNIH2: ECNIH2_23760	ttgaaagtatcattgatggctgcgaaagcgaaaaacggcgtgattggttgcggtccagac ataccctggtccgcgaaaggggagcagctactttttaaagcattgacctacaatcagtgg cttctggtgggtcgcaagacgtttgaatctatgggcgcactccccaataggaaatacgcg gtcgttacccgctcaggttggacatcaaatgatgacaatgtagttgtatttcagtcaatc gaagaggccatggacaggctagctgaattcaccggtcacgttatagtgtctggtggcgga gaaatttaccgagaaacattacccatggcctctacgctccacttatcgacgatcgacatc gagccagagggggatgttttcttcccgagtatt…
Enterobacter cloacae ECNIH4: ECNIH4_23410	ttgaaagtatcattgatggctgcgaaagcgaaaaacggcgtgattggttgcggtccagac ataccctggtccgcgaaaggggagcagctactttttaaagcattgacctacaatcagtgg cttctggtgggtcgcaagacgtttgaatctatgggcgcactccccaataggaaatacgcg gtcgttacccgctcaggttggacatcaaatgatgacaatgtagttgtatttcagtcaatc gaagaggccatggacaggctagctgaattcaccggtcacgttatagtgtctggtggcgga gaaatttaccgagaaacattacccatggcctctacgctccacttatcgacgatcgacatc gagccagagggggatgttttcttcccgagtatt…
Enterobacter cloacae ECNIH5: ECNIH5_23325	ttgaaagtatcattgatggctgcgaaagcgaaaaacggcgtgattggttgcggtccagac ataccctggtccgcgaaaggggagcagctactttttaaagcattgacctacaatcagtgg cttctggtgggtcgcaagacgtttgaatctatgggcgcactccccaataggaaatacgcg gtcgttacccgctcaggttggacatcaaatgatgacaatgtagttgtatttcagtcaatc gaagaggccatggacaggctagctgaattcaccggtcacgttatagtgtctggtggcgga gaaatttaccgagaaacattacccatggcctctacgctccacttatcgacgatcgacatc gagccagagggggatgttttcttcccgagtatt…
Enterobacter hormaechei subsp. hoffmannii ECNIH3: ECNIH3_24070	ttgaaagtatcattgatggctgcgaaagcgaaaaacggcgtgattggttgcggtccagac ataccctggtccgcgaaaggggagcagctactttttaaagcattgacctacaatcagtgg cttctggtgggtcgcaagacgtttgaatctatgggcgcactccccaataggaaatacgcg gtcgttacccgctcaggttggacatcaaatgatgacaatgtagttgtatttcagtcaatc gaagaggccatggacaggctagctgaattcaccggtcacgttatagtgtctggtggcgga gaaatttaccgagaaacattacccatggcctctacgctccacttatcgacgatcgacatc gagccagagggggatgttttcttcccgagtatt…
Enterobacter hormaechei subsp. hoffmannii ECR091: ECR091_23360	ttgaaagtatcattgatggctgcgaaagcgaaaaacggcgtgattggttgcggtccagac ataccctggtccgcgaaaggggagcagctactttttaaagcattgacctacaatcagtgg cttctggtgggtcgcaagacgtttgaatctatgggcgcactccccaataggaaatacgcg gtcgttacccgctcaggttggacatcaaatgatgacaatgtagttgtatttcagtcaatc gaagaggccatggacaggctagctgaattcaccggtcacgttatagtgtctggtggcgga gaaatttaccgagaaacattacccatggcctctacgctccacttatcgacgatcgacatc gagccagagggggatgttttcttcccgagtatt…
Klebsiella pneumoniae subsp. pneumoniae KPNIH27: KPNIH27_25815	ttgaaagtatcattgatggctgcgaaagcgaaaaacggcgtgattggttgcggtccagac ataccctggtccgcgaaaggggagcagctactttttaaagcattgacctacaatcagtgg cttctggtgggtcgcaagacgtttgaatctatgggcgcactccccaataggaaatacgcg gtcgttacccgctcaggttggacatcaaatgatgacaatgtagttgtatttcagtcaatc gaagaggccatggacaggctagctgaattcaccggtcacgttatagtgtctggtggcgga gaaatttaccgagaaacattacccatggcctctacgctccacttatcgacgatcgacatc gagccagagggggatgttttcttcccgagtatt…
Klebsiella pneumoniae subsp. pneumoniae KPNIH29: KPNIH29_26440	ttgaaagtatcattgatggctgcgaaagcgaaaaacggcgtgattggttgcggtccagac ataccctggtccgcgaaaggggagcagctactttttaaagcattgacctacaatcagtgg cttctggtgggtcgcaagacgtttgaatctatgggcgcactccccaataggaaatacgcg gtcgttacccgctcaggttggacatcaaatgatgacaatgtagttgtatttcagtcaatc gaagaggccatggacaggctagctgaattcaccggtcacgttatagtgtctggtggcgga gaaatttaccgagaaacattacccatggcctctacgctccacttatcgacgatcgacatc gagccagagggggatgttttcttcccgagtatt…
Klebsiella pneumoniae subsp. pneumoniae KPNIH31: KPNIH31_26610	ttgaaagtatcattgatggctgcgaaagcgaaaaacggcgtgattggttgcggtccagac ataccctggtccgcgaaaggggagcagctactttttaaagcattgacctacaatcagtgg cttctggtgggtcgcaagacgtttgaatctatgggcgcactccccaataggaaatacgcg gtcgttacccgctcaggttggacatcaaatgatgacaatgtagttgtatttcagtcaatc gaagaggccatggacaggctagctgaattcaccggtcacgttatagtgtctggtggcgga gaaatttaccgagaaacattacccatggcctctacgctccacttatcgacgatcgacatc gagccagagggggatgttttcttcccgagtatt…
Klebsiella pneumoniae subsp. pneumoniae KPNIH32: KPNIH32_28030	ttgaaagtatcattgatggctgcgaaagcgaaaaacggcgtgattggttgcggtccagac ataccctggtccgcgaaaggggagcagctactttttaaagcattgacctacaatcagtgg cttctggtgggtcgcaagacgtttgaatctatgggcgcactccccaataggaaatacgcg gtcgttacccgctcaggttggacatcaaatgatgacaatgtagttgtatttcagtcaatc gaagaggccatggacaggctagctgaattcaccggtcacgttatagtgtctggtggcgga gaaatttaccgagaaacattacccatggcctctacgctccacttatcgacgatcgacatc gagccagagggggatgttttcttcccgagtatt…
Klebsiella pneumoniae 30660/NJST258_1: KPNJ1_05734	ttgaaagtatcattgatggctgcgaaagcgaaaaacggcgtgattggttgcggtccagac ataccctggtccgcgaaaggggagcagctactttttaaagcattgacctacaatcagtgg cttctggtgggtcgcaagacgtttgaatctatgggcgcactccccaataggaaatacgcg gtcgttacccgctcaggttggacatcaaatgatgacaatgtagttgtatttcagtcaatc gaagaggccatggacaggctagctgaattcaccggtcacgttatagtgtctggtggcgga gaaatttaccgagaaacattacccatggcctctacgctccacttatcgacgatcgacatc gagccagagggggatgttttcttcccgagtatt…
Klebsiella pneumoniae blaNDM-1: FH42_26825	gtgaaaatatcactaatggctgcaaaagcaagaaatggggttattggctgcggctcggat atcccgtggaacgctaaaggtgagcagctgctttttaaagcaataacttacaatcaatgg ctcttagtcggccgtaaaacatttgaggcaatgggggctctcccaaatagaaagtatgca gttgtcagccgctcaggatcggtagctactaacgatgatgtggttgtgtttccatctata gaagcagcaatgagggagctaaagactcttacgaaccatgttgttgtttctggtggtgga gagatctacaagagtctgatcgcccatgccgacacgctacatatctcgacaatagattcc gagccagagggcaatgttttctttccggaaatc…
Citrobacter freundii: CFNIH1_25090	ttgaaagtatcattgatggctgcgaaagcgaaaaacggcgtgattggttgcggtccagac ataccctggtccgcgaaaggggagcagctactttttaaagcattgacctacaatcagtgg cttctggtgggtcgcaagacgtttgaatctatgggcgcactccccaataggaaatacgcg gtcgttacccgctcaggttggacatcaaatgatgacaatgtagttgtatttcagtcaatc gaagaggccatggacaggctagctgaattcaccggtcacgttatagtgtctggtggcgga gaaatttaccgagaaacattacccatggcctctacgctccacttatcgacgatcgacatc gagccagagggggatgttttcttcccgagtatt…
Yokenella regensburgei: HEC60_24120	ttgaaagtatcattgatggctgcgaaagcgaaaaacggcgtgattggttgcggtccagac ataccctggtccgcgaaaggggagcagctactttttaaagcattgacctacaatcagtgg cttctggtgggtcgcaagacgtttgaatctatgggcgcactccccaataggaaatacgcg gtcgttacccgctcaggttggacatcaaatgatgacaatgtagttgtatttcagtcaatc gaagaggccatggacaggctagctgaattcaccggtcacgttatagtgtctggtggcgga gaaatttaccgagaaacattacccatggcctctacgctccacttatcgacgatcgacatc gagccagagggggatgttttcttcccgagtatt…
Pantoea sp. PSNIH1: PSNIH1_18560	ttgaaagtatcattgatggctgcgaaagcgaaaaacggcgtgattggttgcggtccagac ataccctggtccgcgaaaggggagcagctactttttaaagcattgacctacaatcagtgg cttctggtgggtcgcaagacgtttgaatctatgggcgcactccccaataggaaatacgcg gtcgttacccgctcaggttggacatcaaatgatgacaatgtagttgtatttcagtcaatc gaagaggccatggacaggctagctgaattcaccggtcacgttatagtgtctggtggcgga gaaatttaccgagaaacattacccatggcctctacgctccacttatcgacgatcgacatc gagccagagggggatgttttcttcccgagtatt…
Aeromonas simiae: FE240_15580	ttgaaagtatcattgatggctgcgaaagcgaaaaacggcgtgattggttgcggtccagac ataccctggtccgcgaaaggggagcagctactttttaaagcattgacctacaatcagtgg cttctggtgggtcgcaagacgtttgaatctatgggcgcactccccaataggaaatacgcg gtcgttacccgctcaggttggacatcaaatgatgacaatgtagttgtatttcagtcaatc gaagaggccatggacaggctagctgaattcaccggtcacgttatagtgtctggtggcgga gaaatttaccgagaaacattacccatggcctctacgctccacttatcgacgatcgacatc gagccagagggggatgttttcttcccgagtatt…
Escherichia coli SMS-3-5 (environmental): EcSMS35_A0121	atgagaaccttgaaagtatcattgatggctgcgaaagcgaaaaacggcgtgattggttgc ggtccagacataccctggtccgcgaaaggggagcagctactttttaaagcattgacctac aatcagtggcttctggtgggtcgcaagacgtttgaatctatgggcgcactccccaatagg aaatacgcggtcgttacccgctcaggttggacatcaaatgatgacaatgtagttgtattt cagtcaatcgaagaggccatggacaggctagctgaattcaccggtcacgttatagtgtct ggtggcggagaaatttaccgagaaacattacccatggcctctacgctccacttatcgacg atcgacatcgagccagagggggatgttttcttc…
Salmonella enterica subsp. enterica serovar Typhi CT18: HCM1.165c	atgagaaccttgaaagtatcattgatggctgcgaaagcgaaaaacggcgtgattggttgc ggtccagacataccctggtccgcgaaaggggagcagctactttttaaagcattgacctac aatcagtggcttctggtgggtcgcaagacgtttgaatctatgggcgcactccccaatagg aaatacgcggtcgttacccgctcaggttggacatcaaatgatgacaatgtagttgtattt cagtcaatcgaagaggccatggacaggctagctgaattcaccggtcacgttatagtgtct ggtggcggagaaatttaccgagaaacattacccatggcctctacgctccacttatcgacg atcgacatcgagccagagggggatgttttcttc…
Citrobacter sp. CFNIH10: C2U53_02605	atgagaaccttgaaagtatcattgatggctgcgaaagcgaaaaacggcgtgattggttgc ggtccagacataccctggtccgcgaaaggggagcagctactttttaaagcattgacctac aatcagtggcttctggtgggtcgcaagacgtttgaatctatgggcgcactccccaatagg aaatacgcggtcgttacccgctcaggttggacatcaaatgatgacaatgtagttgtattt cagtcaatcgaagaggccatggacaggctagctgaattcaccggtcacgttatagtgtct ggtggcggagaaatttaccgagaaacattacccatggcctctacgctccacttatcgacg atcgacatcgagccagagggggatgttttcttc…
Leclercia sp. LSNIH3: C3F35_23540	atgagaaccttgaaagtatcattgatggctgcgaaagcgaaaaacggcgtgattggttgc ggtccagacataccctggtccgcgaaaggggagcagctactttttaaagcattgacctac aatcagtggcttctggtgggtcgcaagacgtttgaatctatgggcgcactccccaatagg aaatacgcggtcgttacccgctcaggttggacatcaaatgatgacaatgtagttgtattt cagtcaatcgaagaggccatggacaggctagctgaattcaccggtcacgttatagtgtct ggtggcggagaaatttaccgagaaacattacccatggcctctacgctccacttatcgacg atcgacatcgagccagagggggatgttttcttc…
K00561	ermB gene	23S rRNA (adenine-N6)-dimethyltransferase
Streptococcus suis D12 (serotype 9): SSUD12_1565	atgaacaaaaatataaaatattctcaaaactttttaacgagtgaaaaagtactcaaccaa ataataaaacaattgaatttaaaagaaaccgataccgtttacgaaattggaacaggtaaa gggcatttaacgacgaaactggctaaaataagtaaacaggtaacgtctattgaattagac agtcatctattcaacttatcgtcagaaaaattaaaactgaatactcgtgtcactttaatt caccaagatattctacagtttcaattccctaacaaacagaggtataaaattgttgggaat attccttaccatttaagcacacaaattattaaaaaagtggtttttgaaagccatgcgtct gacatctatctgattgttgaagaaggattctac…
Streptococcus suis JS14 (serotype 14): SSUJS14_0695	atgaacaaaaatataaaatattctcaaaactttttaacgagtgaaaaagtactcaaccaa ataataaaacaattgaatttaaaagaaaccgataccgtttacgaaattggaacaggtaaa gggcatttaacgacgaaactggctaaaataagtaaacaggtaacgtctattgaattagac agtcatctattcaacttatcgtcagaaaaattaaaactgaatactcgtgtcactttaatt caccaagatattctacagtttcaattccctaacaaacagaggtataaaattgttgggaat attccttaccatttaagcacacaaattattaaaaaagtggtttttgaaagccatgcgtct gacatctatctgattgttgaagaaggattctac…
Streptococcus suis SS12 (serotype 1/2): SSU12_0879	atgaacaaaaatataaaatattctcaaaactttttaacgagtgaaaaagtactcaaccaa ataataaaacaattgaatttaaaagaaaccgataccgtttacgaaattggaacaggtaaa gggcatttaacgacgaaactggctaaaataagtaaacaggtaacgtctattgaattagac agtcatctattcaacttatcgtcagaaaaattaaaactgaatactcgtgtcactttaatt caccaagatattctacagtttcaattccctaacaaacagaggtataaaattgttgggaat attccttaccatttaagcacacaaattattaaaaaagtggtttttgaaagccatgcgtct gacatctatctgattgttgaagaaggattctac…
Streptococcus pneumoniae G54 (serotype 19F): SPG_1241	atgaacaaaaatataaaatattctcaaaactttttaacgagtgaaaaagtactcaaccaa ataataaaacaattgaatttaaaagaaaccgataccgtttacgaaattggaacaggtaaa gggcatttaacgacgaaactggctaaaataagtaaacaggtaacgtctattgaattagac agtcatctattcaacttatcgtcagaaaaattaaaactgaatactcgtgtcactttaatt caccaagatattctacagtttcaattccctaacaaacagaggtataaaattgttgggaat attccttaccatttaagcacacaaattattaaaaaagtggtttttgaaagccgtgcgtct gacatctatctgattgttgaagaaggattctac…
Streptococcus suis BM407 (serotype 2): SSUBM407_0952	atgaacaaaaatataaaatattctcaaaactttttaacgagtgaaaaagtactcaaccaa ataataaaacaattgaatttaaaagaaaccgataccgtttacgaaattggaacaggtaaa gggcatttaacgacgaaactggctaaaataagtaaacaggtaacgtctattgaattagac agtcatctattcaacttatcgtcagaaaaattaaaactgaatactcgtgtcactttaatt caccaagatattctacagtttcaattccctaacaaacagaggtataaaattgttgggaat attccttaccatttaagcacacaaattattaaaaaagtggtttttgaaagccatgcgtct gacatctatctgattgttgaagaaggattctac…
Streptococcus oralis: SOR_1880	atgaacaaaaatataaaatattctcaaaactttttaacgagtgaaaaagtactcaaccaa ataataaaacaattgaatttaaaagaaaccgataccgtttacgaaattggaacaggtaaa gggcatttaacgacgaaactggctaaaataagtaaacaggtaacgtctattgaattagac agtcatctattcaacttatcgtcagaaaaattaaaactgaacattcgtgtcactttaatt caccaagatattctacagtttcaattccctaacaaacagaggtataaaattgttgggaat attccttaccatttaagcacacaaattattaaaaaagtggtttttgaaagccatgcgtct gacatctatctgattgttgaagaaggattctac…
Streptococcus intermedius C270: SII_0641	atgaacaaaaatataaaatattctcaaaactttttaacgagtgaaaaagtactcaaccaa ataataaaacaattgaatttaaaagaaaccgataccgtttacgaaattggaacaggtaaa gggcatttaacgacgaaactggctaaaataagtaaacaggtaacgtctattgaattagac agtcatctattcaacttatcgtcagaaaaattaaaactgaatactcgtgtcactttaatt caccaagatattctacagtttcaattccctaacaaacagaggtataaaattgttgggaat attccttaccatttaagcacacaaattattaaaaaagtggtttttgaaagccgtgcgtct gacatctatctgattgttgaagaaggattctac…
Enterococcus faecalis D32: EFD32_pA0006	atgaacaaaaatataaaatattctcaaaactttttaacgagtgaaaaagtactcaaccaa ataataaaacaattgaatttaaaagaaaccgataccgtttacgaaattggaacaggtaaa gggcatttaacgacgaaactggctaaaataagtaaacaggtaacgtctattgaattagac agtcatctattcaacttatcgtcagaaaaattaaaactgaacactcgtgtcactttaatt caccaagatattctacagtttcaattccctaacaaacagaggtataaaattgttgggagt attccttaccatttaagcacacaaattattaaaaaagtggtttttgaaagccatgcgtct gacatctatctgattgttgaagaaggattctac…
Enterococcus saigonensis: EsVE80_07090	atgaacaaaaatataaaatattctcaaaactttttaacgagtgaaaaagtactcaaccaa ataataaaacaattgaatttaaaagaaaccgataccgtttacgaaattggaacaggtaaa gggcatttaacgacgaaactggctaaaataagtaaacaggtaacgtctattgaattagac agtcatctattcaacttatcgtcagaaaaattaaaactgaatactcgtgtcactttaatt caccaagatattctacagtttcaattccctaacaaacagaggtataaaattgttgggaat attccttaccatttaagcacacaaattattaaaaaagtggtttttgaaagccgtgcgtct gacatctatctgattgttgaagaaggattctac…
Enterococcus saigonensis: EsVE80_p1-00130	atgaacaaaaatataaaatattctcaaaactttttaacgagtgaaaaagtactcaaccaa ataataaaacaattgaatttaaaagaaaccgataccgtttacgaaattggaacaggtaaa gggcatttaacgacgaaactggctaaaataagtaaacaggtaacgtctattgaattagac agtcatctattcaacttatcgtcagaaaaattaaaactgaatactcgtgtcactttaatt caccaagatattctacagtttcaattccctaacaaacagaggtataaaattgttgggaat attccttaccatttaagcacacaaattattaaaaaagtggtttttgaaagccgtgcgtct gacatctatctgattgttgaagaaggattctac…
Enterococcus cecorum: NCTC12421_01166	atgaacaaaaatataaaatattctcaaaactttttaacgagtgaaaaagtactcaaccaa ataataaaacaattgaatttaaaagaaaccgataccgtttacgaaattggaacaggtaaa gggcatttaacgacgaaactggctaaaataagtaaacaggtaacgtctattgaattagac agtcatctattcaacttatcgtcagaaaaattaaaactgaatactcgtgtcactttaatt caccaagatattctacagtttcaattccctaacaaacagaggtataaaattgttgggaat attccttaccatttaagcacacaaattattaaaaaagtggtttttgaaagccgtgcgtct gacatctatctgattgttgaagaaggattctac…
Vescimonas fastidiosa: MM35RIKEN_22660	atgaacaaaaatataaaatattctcaaaactttttaacgagtgaaaaagtactcaaccaa ataataaaacaattgaatttaaaagaaaccgataccgtttacgaaattggaacaggtaaa gggcatttaacgacgaaactggctaaaataagtaaacaggtaacgtctattgaattagac agtcatctattcaacttatcgtcagaaaaattaaaactgaatactcgtgtcactttaatt caccaagatattctacagtttcaattccctaacaaacagaggtataaaattgttgggaat attccttaccatttaagcacacaaattattaaaaaagtggtttttgaaagccgtgcgtct gacatctatctgattgttgaagaaggattctac…
Vescimonas coprocola: MM50RIKEN_19590	atgaacaaaaatataaaatattctcaaaactttttaacgagtgaaaaagtactcaaccaa ataataaaacaattgaatttaaaagaaaccgataccgtttacgaaattggaacaggtaaa gggcatttaacgacgaaactggctaaaataagtaaacaggtaacgtctattgaattagac agtcatctattcaacttatcgtcagaaaaattaaaactgaatactcgtgtcactttaatt caccaagatattctacagtttcaattccctaacaaacagaggtataaaattgttgggagt attccttaccatttaagcacacaaattattaaaaaagtggtttttgaaagccatgcgtct gacatctatctgattgttgaagaaggattctac…
Clostridioides difficile 630: CD630_20070	atgaacaaaaatataaaatattctcaaaactttttaacgagtgaaaaagtactcaaccaa ataataaaacaattgaatttaaaagaaaccgataccgtttacgaaattggaacaggtaaa gggcatttaacgacgaaactggctaaaataagtaaacaggtaacgtctattgaattagac agtcatctattcaacttatcgtcagaaaaattaaaactgaatactcgtgtcactttaatt caccaagatattctacagtttcaattccctaacaaacagaggtataaaattgttgggagt attccttaccatttaagcacacaaattattaaaaaagtggtttttgaaagccgtgcgtct gacatctatctgattgttgaagaaggattctac…
Clostridioides difficile 630: CD630_20100	atgaacaaaaatataaaatattctcaaaactttttaacgagtgaaaaagtactcaaccaa ataataaaacaattgaatttaaaagaaaccgataccgtttacgaaattggaacaggtaaa gggcatttaacgacgaaactggctaaaataagtaaacaggtaacgtctattgaattagac agtcatctattcaacttatcgtcagaaaaattaaaactgaatactcgtgtcactttaatt caccaagatattctacagtttcaattccctaacaaacagaggtataaaattgttgggagt attccttaccatttaagcacacaaattattaaaaaagtggtttttgaaagccgtgcgtct gacatctatctgattgttgaagaaggattctac…
Clostridioides difficile 630: CDIF630_02225	atgaacaaaaatataaaatattctcaaaactttttaacgagtgaaaaagtactcaaccaa ataataaaacaattgaatttaaaagaaaccgataccgtttacgaaattggaacaggtaaa gggcatttaacgacgaaactggctaaaataagtaaacaggtaacgtctattgaattagac agtcatctattcaacttatcgtcagaaaaattaaaactgaatactcgtgtcactttaatt caccaagatattctacagtttcaattccctaacaaacagaggtataaaattgttgggagt attccttaccatttaagcacacaaattattaaaaaagtggtttttgaaagccgtgcgtct gacatctatctgattgttgaagaaggattctac…
Clostridioides difficile 630: CDIF630_02229	atgaacaaaaatataaaatattctcaaaactttttaacgagtgaaaaagtactcaaccaa ataataaaacaattgaatttaaaagaaaccgataccgtttacgaaattggaacaggtaaa gggcatttaacgacgaaactggctaaaataagtaaacaggtaacgtctattgaattagac agtcatctattcaacttatcgtcagaaaaattaaaactgaatactcgtgtcactttaatt caccaagatattctacagtttcaattccctaacaaacagaggtataaaattgttgggagt attccttaccatttaagcacacaaattattaaaaaagtggtttttgaaagccgtgcgtct gacatctatctgattgttgaagaaggattctac…
Clostridioides difficile 630Derm: CD630DERM_20072	atgaacaaaaatataaaatattctcaaaactttttaacgagtgaaaaagtactcaaccaa ataataaaacaattgaatttaaaagaaaccgataccgtttacgaaattggaacaggtaaa gggcatttaacgacgaaactggctaaaataagtaaacaggtaacgtctattgaattagac agtcatctattcaacttatcgtcagaaaaattaaaactgaatactcgtgtcactttaatt caccaagatattctacagtttcaattccctaacaaacagaggtataaaattgttgggagt attccttaccatttaagcacacaaattattaaaaaagtggtttttgaaagccgtgcgtct gacatctatctgattgttgaagaaggattctac…
Veillonella nakazawae: VEIT17_15390	atgaacaaaaatataaaatattctcaaaactttttaacgagtgaaaaagtactcaaccaa ataataaaacaattgaatttaaaagaaaccgataccgtttacgaaattggaacaggtaaa gggcatttaacgacgaaactggctaaaataagtaaacaggtaacgtctattgaattagac agtcatctattcaacttatcgtcagaaaaattaaaactgaacattcgtgtcactttaatt caccaagatattctacagtttcaattccctaacaaacagaggtataaaattgttgggaat attccttaccatttaagcacacaaattattaaaaaagtggtttttgaaagccatgcgtct gacatctatctgattgttgaagaaggattctac…
Amedibacterium intestinale JCM 30884: Aargi30884_28740	atgaacaaaaatataaaatattctcaaaactttttaacgagtgaaaaagtactcaaccaa ataataaaacaattgaatttaaaagaaaccgataccgtttacgaaattggaacaggtaaa gggcatttaacgacgaaactggctaaaataagtaaacaggtaacgtctattgaattagac agtcatctattcaacttatcgtcagaaaaattaaaactgaacactcgtgtcactttaatt caccaagatattctacagtttcaattccctaacaaacagaggtataaaattgttgggagt attccttaccatttaagcacacaaattattaaaaaagtggtttttgaaagccatgcgtct gacatctatctgattgttgaagaaggattctac…
Intestinibaculum porci: SG0102_07200	atgaacaaaaatataaaatattctcaaaactttttaacgagtgaaaaagtactcaaccaa ataataaaacaattgaatttaaaagaaaccgataccgtttacgaaattggaacaggtaaa gggcatttaacgacgaaactggctaaaataagtaaacaggtaacgtctattgaattagac agtcatctattcaacttatcgtcagaaaaattaaaactgaatactcgtgtcactttaatt caccaagatattctacagtttcaattccctaacaaacagaggtataaaattgttgggagt attccttaccatttaagcacacaaattattaaaaaagtggtttttgaaagccatgcgtct gacatctatctgattgttgaagaaggattctat…
Vagococcus xieshaowenii: E4Z98_09655	atgaacaaaaatataaaatattctcaaaactttttaacgagtgaaaaagtactcaaccaa ataataaaacaattgaatttaaaagaaaccgataccgtttacgaaattggaacaggtaaa gggcatttaacgacgaaactggctaaaataagtaaacaggtaacgtctattgaattagac agtcatctattcaacttatcgtcagaaaaattaaaactgaatactcgtgtcactttaatt caccaagatattctacagtttcaattccctaacaaacagaggtataaaattgttgggagt attccttaccatttaagcacacaaattattaaaaaagtggtttttgaaagccatgcgtct gacatctatctgattgttgaagaaggattctac…
Jeotgalibaca arthritidis: G7057_06385	atgaacaaaaatataaaatattctcaaaactttttaacgagtgaaaaagtactcaaccaa ataataaaacaattgaatttaaaagaaaccgataccgtttacgaaattggaacaggtaaa gggcatttaacgacgaaactggctaaaataagtaaacaggtaacgtctattgaattagac agtcatctattcaacttatcgtcagaaaaattaaaactgaatactcgtgtcactttaatt caccaagatattctacagtttcaattccctaacaaacagaggtataaaattgttgggaat attccttaccatttaagcacacaaattattaaaaaagtggtttttgaaagccgtgcgtct gacatctatctgattgttgaagaaggattctac…
Streptococcus pneumoniae CGSP14 (serotype 14): SPCG_0172	atgaacaaaaatataaaatattctcaaaactttttaacgagtgaaaaagtactcaaccaa ataataaaacaattgaatttaaaagaaaccgataccgtttacgaaattggaacaggtaaa gggcatttaacgacgaaactggctaaaataagtaaacaggtaacgtctattgaattagac agtcatctattcaacttatcgtcagaaaaattaaaactgaacattcgtgtcactttaatt caccaagatattctacagtttcaattccctaacaaacagaggtataaaattgttgggaat attccttaccatttaagcacacaaattattaaaaaagtggtttttgaaagccatgcgtct gacatctatctgattgttgaagaaggattctac…
Enterococcus faecium DO: HMPREF0351_12804	atgaacaaaaatataaaatattctcaaaactttttaacgagtgaaaaagtactcaaccaa ataataaaacaattgaatttaaaagaaaccgataccgtttacgaaattggaacaggtaaa gggcatttaacgacgaaactggctaaaataagtaaacaggtaacgtctattgaattagac agtcatctattcaacttatcgtcagaaaaattaaaactgaacattcgtgtcactttaatt caccaagatattctacagtttcaattccctaacaaacagaggtataaaattgttgggagt attccttaccatttaagcacacaaattattaaaaaagtggtttttgaaagccatgcgtct gacatctatctgattgttgaagaaggattctac…
Staphylococcus pseudintermedius ED99: SPSE_1800	atgaacaaaaatataaaatattctcaaaactttttaacgagtgaaaaagtactcaaccaa ataataaaacaattgaatttaaaagaaaccgataccgtttacgaaattggaacaggtaaa gggcatttaacgacgaaactggctaaaataagtaaacaggtaacgtctattgaattagac agtcatctattcaacttatcgtcagaaaaattaaaactgaacattcgtgtcactttaatt caccaagatattctacagtttcaattccctaacaaacagaggtataaaattgttgggagt attccttaccatttaagcacacaaattattaaaaaagtggtttttgaaagccatgcgtct gacatctatctgattgttgaagaaggattctac…
Streptococcus suis SC070731 (serotype 2): NJAUSS_0669	atgaacaaaaatataaaatattctcaaaactttttaacgagtgaaaaagtactcaaccaa ataataaaacaattgaatttaaaagaaaccgataccgtttacgaaattggaacaggtaaa gggcatttaacgacgaaactggctaaaataagtaaacaggtaacgtctattgaattagac agtcatctattcaacttatcgtcagaaaaattaaaactgaatactcgtgtcactttaatt caccaagatattctacagtttcaattccctaacaaacagaggtataaaattgttgggaat attccttaccatttaagcacacaaattattaaaaaagtggtttttgaaagccatgcgtct gacatctatctgattgttgaagaaggattctac…
Citrobacter sp. CRE-46: AN232_30680	atgaacaaaaatataaaatattctcaaaactttttaacgagtgaaaaagtactcaaccaa ataataaaacaattgaatttaaaagaaaccgataccgtttacgaaattggaacaggtaaa gggcatttaacgacgaaactggctaaaataagtaaacaggtaacgtctattgaattagac agtcatctattcaacttatcgtcagaaaaattaaaactgaatactcgtgtcactttaatt caccaagatattctacagtttcaattccctaacaaacagaggtataaaattgttgggaat attccttaccatttaagcacacaaattattaaaaaagtggtttttgaaagccatgcgtct gacatctatctgattgttgaagaaggattctac…
Macrococcus caseolyticus: MCCL_plsB0042	atgaacaaaaatataaaatattctcaaaactttttaacgagtgaaaaagtactcaaccaa ataataaaacaattgaatttaaaagaaaccgataccgtttacgaaattggaacaggtaaa gggcatttaacgacgaaactggctaaaataagtaaacaggtaacgtctattgaattagac agtcatctattcaacttatcgtcagaaaaattaaaactgaatactcgtgtcactttaatt caccaagatattctacagtttcaattccctaacaaacagaggtataaaattgttgggagt attccttaccatttaagcacacaaattattaaaaaagtggtttttgaaagccatgcgtct gacatctatctgattgttgaagaaggattctac…
Enterococcus faecium Aus0085: EFAU085_p3012	atgaacaaaaatataaaatattctcaaaactttttaacgagtgaaaaagtactcaaccaa ataataaaacaattgaatttaaaagaaaccgataccgtttacgaaattggaacaggtaaa gggcatttaacgacgaaactggctaaaataagtaaacaggtaacgtctattgaattagac agtcatctattcaacttatcgtcagaaaaattaaaactgaatactcgtgtcactttaatt caccaagatattctacagtttcaattccctaacaaacagaggtataaaattgttgggaat attccttaccatttaagcacacaaattattaaaaaagtggtttttgaaagccgtgcgtct gacatctatctgattgttgaagaaggattctac…
Enterococcus cecorum: NCTC12421_01166	atgaacaaaaatataaaatattctcaaaactttttaacgagtgaaaaagtactcaaccaa ataataaaacaattgaatttaaaagaaaccgataccgtttacgaaattggaacaggtaaa gggcatttaacgacgaaactggctaaaataagtaaacaggtaacgtctattgaattagac agtcatctattcaacttatcgtcagaaaaattaaaactgaatactcgtgtcactttaatt caccaagatattctacagtttcaattccctaacaaacagaggtataaaattgttgggaat attccttaccatttaagcacacaaattattaaaaaagtggtttttgaaagccgtgcgtct gacatctatctgattgttgaagaaggattctac…
Streptococcus pneumoniae 670-6B (serotype 6B): SP670_1166	atgaacaaaaatataaaatattctcaaaactttttaacgagtgaaaaagtactcaaccaa ataataaaacaattgaatttaaaagaaaccgataccgtttacgaaattggaacaggtaaa gggcatttaacgacgaaactggctaaaataagtaaacaggtaacgtctattgaattagac agtcatctattcaacttatcgtcagaaaaattaaaactgaatactcgtgtcactttaatt caccaagatattctacagtttcaattccctaacaaacagaggtataaaattgttgggaat attccttaccatttaagcacacaaattattaaaaaagtggtttttgaaagccgtgcgtct gacatctatctgattgttgaagaaggattctac…
Streptococcus pneumoniae Hungary19A 6 (serotype 19A): SPH_1420	atgaacaaaaatataaaatattctcaaaactttttaacgagtgaaaaagtactcaaccaa ataataaaacaattgaatttaaaagaaaccgataccgtttacgaaattggaacaggtaaa gggcatttaacgacgaaactggctaaaataagtaaacaggtaacgtctattgaattagac agtcatctattcaacttatcgtcagaaaaattaaaactgaatactcgtgtcactttaatt caccaagatattctacagtttcaattccctaacaaacagaggtataaaattgttgggaat attccttaccatttaagcacacaaattattaaaaaagtggtttttgaaagccgtgcgtct gacatctatctgattgttgaagaaggattctac…
Streptococcus parasuis: KQ224_08640	atgaacaaaaatataaaatattctcaaaactttttaacgagtgaaaaagtactcaaccaa ataataaaacaattgaatttaaaagaaaccgataccgtttacgaaattggaacaggtaaa gggcatttaacgacgaaactggctaaaataagtaaacaggtaacgtctattgaattagac agtcatctattcaacttatcgtcagaaaaattaaaactgaatactcgtgtcactttaatt caccaagatattctacagtttcaattccctaacaaacagaggtataaaattgttgggaat attccttaccatttaagcacacaaattattaaaaaagtggtttttgaaagccgtgcgtct gacatctatctgattgttgaagaaggattctac…
Streptococcus gwangjuense: D7D53_04400	atgaacaaaaatataaaatattctcaaaactttttaacgagtgaaaaagtactcaaccaa ataataaaacaattgaatttaaaagaaaccgataccgtttacgaaattggaacaggtaaa gggcatttaacgacgaaactggctaaaataagtaaacaggtaacgtctattgaattagac agtcatctattcaacttatcgtcagaaaaattaaaactgaacattcgtgtcactttaatt caccaagatattctacagtttcaattccctaacaaacagaggtataaaattgttgggaat attccttaccatttaagcacacaaattattaaaaaagtggtttttgaaagccatgcgtct gacatctatctgattgttgaagaaggattctac…
Enterococcus avium: EH197_00455	atgaacaaaaatataaaatattctcaaaactttttaacgagtgaaaaagtactcaaccaa ataataaaacaattgaatttaaaagaaaccgataccgtttacgaaattggaacaggtaaa gggcatttaacgacgaaactggctaaaataagtaaacaggtaacgtctattgaattagac agtcatctattcaacttatcgtcagaaaaattaaaactgaacattcgtgtcactttaatt caccaagatattctacagtttcaattccctaacaaacagaggtataaaattgttgggaat attccttaccatttaagcacacaaattattaaaaaagtggtttttgaaagccatgcgtct gacatctatctgattgttgaagaaggattctac…
Enterococcus raffinosus: J9537_20525	atgaacaaaaatataaaatattctcaaaactttttaacgagtgaaaaagtactcaaccaa ataataaaacaattgaatttaaaagaaaccgataccgtttacgaaattggaacaggtaaa gggcatttaacgacgaaactggctaaaataagtaaacaggtaacgtctattgaattagac agtcatctattcaacttatcgtcagaaaaattaaaactgaacattcgtgtcactttaatt caccaagatattctacagtttcaattccctaacaaacagaggtataaaattgttgggaat attccttaccatttaagcacacaaattattaaaaaagtggtttttgaaagccatgcgtct gacatctatctgattgttgaagaaggattctac…
Vagococcus fluvialis: K5K99_14655	atgaacaaaaatataaaatattctcaaaactttttaacgagtgaaaaagtactcaaccaa ataataaaacaattgaatttaaaagaaaccgataccgtttacgaaattggaacaggtaaa gggcatttaacgacgaaactggctaaaataagtaaacaggtaacgtctattgaattagac agtcatctattcaacttatcgtcagaaaaattaaaactgaacattcgtgtcactttaatt caccaagatattctacagtttcaattccctaacaaacagaggtataaaattgttgggaat attccttaccatttaagcacacaaattattaaaaaagtggtttttgaaagccatgcgtct gacatctatctgattgttgaagaaggattctac…
Butyricimonas faecalis: D8S85_06020	atgaacaaaaatataaaatattctcaaaactttaatataaaatattctcaaaacttttta acgagtgaaaaagtactcaaccaaataataaaacaattgaatttaaaagaaaccgatacc gtttacgaaattggaacaggtaaagggcatttaacgacgaaactggctaaaataagtaaa caggtaacgtctattgaattagacagtcatctattcaacttatcgtcagaaaaattaaaa ctgaatactcgtgtcactttaattcaccaagatattctacagtttcaattccctaacaaa cagaggtataaaattgttgggagtattccttaccatttaagcacacaaattattaaaaaa gtggtttttgaaagccatgcgtctgacatctat…
Bacillus subtilis subsp. subtilis AG1839: BSUB_10005	atgaacaaaaatataaaatattctcaaaactttttaacgagtgaaaaagtactcaaccaa ataataaaacaattgaatttaaaagaaaccgataccgtttacgaaattggaacaggtaaa gggcatttaacgacgaaactggctaaaataagtaaacaggtaacgtctattgaattagac agtcatctattcaacttatcgtcagaaaaattaaaactgaacattcgtgtcactttaatt caccaagatattctacagtttcaattccctaacaaacagaggtataaaattgttgggaat attccttaccatttaagcacacaaattattaaaaaagtggtttttgaaagccatgcgtct gacatctatctgattgttgaagaaggattctac…
Enterococcus faecalis V583: EFA0007	atgaacaaaaatataaaatattctcaaaactttttaacgagtgaaaaagtactcaaccaa ataataaaacaattgaatttaaaagaaaccgataccgtttacgaaattggaacaggtaaa gggcatttaacgacgaaactggctaaaataagtaaacaggtaacgtctattgaattagac agtcatctattcaacttatcgtcagaaaaattaaaactgaacattcgtgtcactttaatt caccaagatattctacagtttcaattccctaacaaacagaggtataaaattgttgggaat attccttaccatttaagcacacaaattattaaaaaagtggtttttgaaagccatgcgtct gacatctatctgattgttgaagaaggattctac…
Eggerthella sp. YY7918: EGYY_26800	atgaacaaaaatataaaatattctcaaaactttttaacgagtgaaaaagtactcaaccaa ataataaaacaattgaatttaaaagaaaccgataccgtttacgaaattggaacaggtaaa gggcatttaacgacgaaactggctaaaataagtaaacaggtaacgtctattgaattagac agtcatctattcaacttatcgtcagaaaaattaaaactgaatactcgtgtcactttaatt caccaagatattctacagtttcaattccctaacaaacagaggtataaaattgttgggagt attccttaccatttaagcacacaaattattaaaaaagtggtttttgaaagccatgcgtct gacatctatctgattgttgaagaaggattctac…
Amylolactobacillus amylophilus: LA20533_04015	atgaacaaaaatataaaatattctcaaaactttttaacgagtgaaaaagtactcaaccaa ataataaaacaattgaatttaaaagaaaccgataccgtttacgaaattggaacaggtaaa gggcatttaacgacgaaactggctaaaataagtaaacaggtaacgtctattgaattagac agtcatctattcaacttatcgtcagaaaaattaaaactgaacattcgtgtcactttaatt caccaagatattctacagtttcaattccctaacaaacagaggtataaaattgttgggaat attccttaccatttaagcacacaaattattaaaaaagtggtttttgaaagccatgcgtct gacatctatctgattgttgaagaaggattctac…
Macrococcus caseolyticus: MCCL_plsB0042	atgaacaaaaatataaaatattctcaaaactttttaacgagtgaaaaagtactcaaccaa ataataaaacaattgaatttaaaagaaaccgataccgtttacgaaattggaacaggtaaa gggcatttaacgacgaaactggctaaaataagtaaacaggtaacgtctattgaattagac agtcatctattcaacttatcgtcagaaaaattaaaactgaatactcgtgtcactttaatt caccaagatattctacagtttcaattccctaacaaacagaggtataaaattgttgggagt attccttaccatttaagcacacaaattattaaaaaagtggtttttgaaagccatgcgtct gacatctatctgattgttgaagaaggattctac…
Mammaliicoccus lentus: H3V22_01745	atgaacaaaaatataaaatattctcaaaactttttaacgagtgaaaaagtactcaaccaa ataataaaacaattgaatttaaaagaaaccgataccgtttacgaaattggaacaggtaaa gggcatttaacgacgaaactggctaaaataagtaaacaggtaacgtctattgaattagac agtcatctattcaacttatcgtcagaaaaattaaaactgaatactcgtgtcactttaatt caccaagatattctacagtttcaattccctaacaaacagaggtataaaattgttgggagt attccttaccatttaagcacacaaattattaaaaaagtggtttttgaaagccatgcgtct gacatctatctgattgttgaagaaggattctac…
Staphylococcus aureus subsp. aureus SA268 (CA-MRSA): SA268_2515	atgaacaaaaatataaaatattctcaaaactttttaacgagtgaaaaagtactcaaccaa ataataaaacaattgaatttaaaagaaaccgataccgtttacgaaattggaacaggtaaa gggcatttaacgacgaaactggctaaaataagtaaacaggtaacgtctattgaattagac agtcatctattcaacttatcgtcagaaaaattaaaactgaacattcgtgtcactttaatt caccaagatattctacagtttcaattccctaacaaacagaggtataaaattgttgggaat attccttaccatttaagcacacaaattattaaaaaagtggtttttgaaagccatgcgtct gacatctatctgattgttgaagaaggattctac…
Streptococcus equinus: A6J79_00310	atgaacaaaaatataaaatattctcaaaactttttaacgagtgaaaaagtactcaaccaa ataataaaacaattgaatttaaaagaaaccgataccgtttacgaaattggaacaggtaaa gggcatttaacgacgaaactggctaaaataagtaaacaggtaacgtctattgaattagac agtcatctattcaacttatcgtcagaaaaattaaaactgaacattcgtgtcactttaatt caccaagatattctacagtttcaattccctaacaaacagaggtataaaattgttgggaat attccttaccatttaagcacacaaattattaaaaaagtggtttttgaaagccatgcgtct gacatctatctgattgttgaagaaggattctac…
Streptococcus lutetiensis: KE3_0212	atgaacaaaaatataaaatattctcaaaactttttaacgagtgaaaaagtactcaaccaa ataataaaacaattgaatttaaaagaaaccgataccgtttacgaaattggaacaggtaaa gggcatttaacgacgaaactggctaaaataagtaaacaggtaacgtctattgaattagac agtcatctattcaacttatcgtcagaaaaattaaaactgaacactcgtgtcactttaatt caccaagatattctacagtttcaattccctaacaaacagaggtataaaattgttgggagt attccttaccatttaagcacacaaattattaaaaaagtggtttttgaaagccatgcgtct gacatctatctgattgttgaagaaggattctac…
Selenomonas sp. oral taxon 136: AXE86_11765	atgaacaaaaatataaaatattctcaaaactttttaacgagtgaaaaagtactcaaccaa ataataaaacaattgaatttaaaagaaaccgataccgtttacgaaattggaacaggtaaa gggcatttaacgacgaaactggctaaaataagtaaacaggtaacgtctattgaattagac agtcatctattcaacttatcgtcagaaaaattaaaactgaatactcgtgtcactttaatt caccaagatattctacagtttcaattccctaacaaacagaggtataaaattgttgggaat attccttaccatttaagcacacaaattattaaaaaagtggtttttgaaagccgtgcgtct gacatctatctgattgttgaagaaggattctac…
Streptococcus pseudopneumoniae: SPPN_01485	atgaacaaaaatataaaatattctcaaaactttttaacgagtgaaaaagtactcaaccaa ataataaaacaattgaatttaaaagaaaccgataccgtttacgaaattggaacaggtaaa gggcatttaacgacgaaactggctaaaataagtaaacaggtaacgtctattgaattagac agtcatctattcaacttatcgtcagaaaaattaaaactgaatactcgtgtcactttaatt caccaagatattctacagtttcaattccctaacaaacagaggtataaaattgttgggaat attccttaccatttaagcacacaaattattaaaaaagtggtttttgaaagccgtgcgtct gacatctatctgattgttgaagaaggattctac…
Eubacterium maltosivorans: CPZ25_016270	atgaacaaaaatataaaatattctcaaaactttttaacgagtgaaaaagtactcaaccaa ataataaaacaattgaatttaaaagaaaccgataccgtttacgaaattggaacaggtaaa gggcatttaacgacgaaactggctaaaataagtaaacaggtaacgtctattgaattagac agtcatctattcaacttatcgtcagaaaaattaaaactgaatactcgtgtcactttaatt caccaagatattctacagtttcaattccctaacaaacagaggtataaaattgttgggaat attccttaccatttaagcacacaaattattaaaaaagtggtttttgaaagccgtgcgtct gacatctatctgattgttgaagaaggattctac…
Streptococcus pneumoniae TCH8431/19A (serotype 19A): HMPREF0837_12197	atgaacaaaaatataaaatattctcaaaactttttaacgagtgaaaaagtactcaaccaa ataataaaacaattgaatttaaaagaaaccgataccgtttacgaaattggaacaggtaaa gggcatttaacgacgaaactggctaaaataagtaaacaggtaacgtctattgaattagac agtcatctattcaacttatcgtcagaaaaattaaaactgaatactcgtgtcactttaatt caccaagatattctacagtttcaattccctaacaaacagaggtataaaattgttgggaat attccttaccatttaagcacacaaattattaaaaaagtggtttttgaaagccgtgcgtct gacatctatctgattgttgaagaaggattctac…
Streptococcus cristatus: I872_07900	atgaacaaaaatataaaatattctcaaaactttttaacgagtgaaaaagtactcaaccaa ataataaaacaattgaatttaaaagaaaccgataccgtttacgaaattggaacaggtaaa gggcatttaacgacgaaactggctaaaataagtaaacaggtaacgtctattgaattagac agtcatctattcaacttatcgtcagaaaaattaaaactgaatactcgtgtcactttaatt caccaagatattctacagtttcaattccctaacaaacagaggtataaaattgttgggaat attccttaccatttaagcacacaaattattaaaaaagtggtttttgaaagccgtgcgtct gacatctatctgattgttgaagaaggattctac…
Streptococcus pneumoniae A026 (serotype 19F): T308_09065	atgaacaaaaatataaaatattctcaaaactttttaacgagtgaaaaagtactcaaccaa ataataaaacaattgaatttaaaagaaaccgataccgtttacgaaattggaacaggtaaa gggcatttaacgacgaaactggctaaaataagtaaacaggtaacgtctattgaattagac agtcatctattcaacttatcgtcagaaaaattaaaactgaatactcgtgtcactttaatt caccaagatattctacagtttcaattccctaacaaacagaggtataaaattgttgggaat attccttaccatttaagcacacaaattattaaaaaagtggtttttgaaagccgtgcgtct gacatctatctgattgttgaagaaggattctac…
Streptococcus pneumoniae Hungary19A 6 (serotype 19A): SPH_1420	atgaacaaaaatataaaatattctcaaaactttttaacgagtgaaaaagtactcaaccaa ataataaaacaattgaatttaaaagaaaccgataccgtttacgaaattggaacaggtaaa gggcatttaacgacgaaactggctaaaataagtaaacaggtaacgtctattgaattagac agtcatctattcaacttatcgtcagaaaaattaaaactgaatactcgtgtcactttaatt caccaagatattctacagtttcaattccctaacaaacagaggtataaaattgttgggaat attccttaccatttaagcacacaaattattaaaaaagtggtttttgaaagccgtgcgtct gacatctatctgattgttgaagaaggattctac…
Lactobacillus amylovorus 30SC: LAC30SC_10855	atgaacaaaaatataaaatattctcaaaactttttaacgagtgaaaaagtactcaaccaa ataataaaacaattgaatttaaaagaaaccgataccgtttacgaaattggaacaggtaaa gggcatttaacgacgaaactggctaaaataagtaaacaggtaacgtctattgaattagac agtcatctattcaacttatcgtcagaaaaattaaaactgaatactcgtgtcactttaatt caccaagatattctacagtttcaattccctaacaaacagaggtataaaattgttgggagt attccttacaatttaagcacacaaattattaaaaaagtggtttttgaaagccatgcgtct gacatctatctgattgttgaagaaggattctac…
Streptococcus suis D9 (serotype 7): SSUD9_1049	atgaacaaaaatataaaatattctcaaaactttttaacgagtgaaaaagtactcaaccaa ataataaaacaattgaatttaaaagaaaccgataccgtttacgaaattggaacaggtaaa gggcatttaacgacgaaactggctaaaataagtaaacaggtaacgtctattgaattagac agtcatctattcaacttatcgtcagaaaaattaaaactgaatactcgtgtcactttaatt caccaagatattctacagtttcaattccctaacaaacagaggtataaaattgttgggaat attccttaccatttaagcacacaaattattaaaaaagtggtttttgaaagccgtgcgtct gacatctatctgattgttgaagaaggattctac…
Lactobacillus johnsonii DPC 6026: LJP_0027c	atgaacaaaaatataaaatattctcaaaactttttaacgagtgaaaaagtactcaaccaa ataataaaacaattgaatttaaaagaaaccgataccgtttacgaaattggaacaggtaaa gggcatttaacgacgaaactggctaaaataagtaaacaggtaacgtctattgaattagac agtcatctattcaacttatcgtcagaaaaattaaaactgaatactcgtgtcactttaatt caccaagatattctacagtttcaattccctaacaaacagaggtataaaattgttgggaat attccttacaatttaagcacacaaattattaaaaaagtggtttttgaaagccgtgcgtct gacatctatctgattgttgaagaaggattctac…
KO21253	fosA gene	glutathione S-transferase fosA
Pseudomonas aeruginosaPAO1:PA1129	atgcttaccggtctcaatcacctgaccctggcggtcgccgacctgccggccagcatcgcc ttctaccgcgatcttctcggctttcgcctggaagcgcgctgggaccagggcgcctatctc gaactgggttcgctgtggctgtgcctgtcccgggagccgcagtacggcgggccggccgcg gactacacgcactacgccttcggcatcgccgccgcggatttcgcccgcttcgccgcgcag ctgcgcgcgcatggcgtgcgcgaatggaagcagaaccgcagcgagggcgattcgttctac ttcctcgacccggacggccatcgcctggaggcccacgtcggcgacctgcgcagccggctc gcggcgtgccggcaagcgccctatgcgggaatg…
Pseudomonas aeruginosaPAO1-VE13: N297_1170	atgcttaccggtctcaatcacctgaccctggcggtcgccgacctgccggccagcatcgcc ttctaccgcgatcttctcggctttcgcctggaagcgcgctgggaccagggcgcctatctc gaactgggttcgctgtggctgtgcctgtcccgggagccgcagtacggcgggccggccgcg gactacacgcactacgccttcggcatcgccgccgcggatttcgcccgcttcgccgcgcag ctgcgcgcgcatggcgtgcgcgaatggaagcagaaccgcagcgagggcgattcgttctac ttcctcgacccggacggccatcgcctggaggcccacgtcggcgacctgcgcagccggctc gcggcgtgccggcaagcgccctatgcgggaatg…
Pseudomonas aeruginosaPAO1-VE2: N296_1170	atgcttaccggtctcaatcacctgaccctggcggtcgccgacctgccggccagcatcgcc ttctaccgcgatcttctcggctttcgcctggaagcgcgctgggaccagggcgcctatctc gaactgggttcgctgtggctgtgcctgtcccgggagccgcagtacggcgggccggccgcg gactacacgcactacgccttcggcatcgccgccgcggatttcgcccgcttcgccgcgcag ctgcgcgcgcatggcgtgcgcgaatggaagcagaaccgcagcgagggcgattcgttctac ttcctcgacccggacggccatcgcctggaggcccacgtcggcgacctgcgcagccggctc gcggcgtgccggcaagcgccctatgcgggaatg…
Pseudomonas aeruginosa UCBPP-PA14:PA14_49780	atgcttaccggtctcaatcacctgaccctggcggtcgccgatctgccggccagcatcgcc ttctaccgcgatcttctcggctttcgcctggaagcgcgctgggaccagggcgcctatctc gaactgggttcgctgtggctgtgcctgtcccgggagccgcagtacggcgggccggccgcg gactacacgcactacgccttcggcatcgccgccgcggacttcgcccgcttcgccgcgcag ctgcgcgcgcatggcgtgcgcgaatggaagcagaaccgcagcgagggcgattcgttctac ttcctcgacccggacggccatcgcctggaggcccacgtcggcgacctgcgcagccggctc gcggcgtgccggcaagcgccctatgcgggaatg…
Pseudomonas aeruginosa LESB58:PLES_41901	atgctcaccggtctcaatcacctgaccctggcggtcgccgacctgccggccagcatcgcc ttctaccgcgatcttctcggctttcgcctggaagcgcgctgggaccagggcgcctatctc gaactgggttcgctgtggctgtgcctgtcccgggagccgcagtacggcgggccggccgcg gactacacgcactacgccttcggcatcgccgccgcggatttcgcccgcttcgccgcgcag ctgcgcgcgcatggcgtgcgcgaatggaagcagaaccgcagcgagggcgattcgttctac ttcctcgacccggacggccatcgcctggaggcccacgtcggcgacctgcgcagccggctc gcggcgtgccggcaagcgccctatgcgggaatg…
Pseudomonas aeruginosa M18:PAM18_3903	atgctcaccggtctcaatcacctgaccctggcggtcgccgtcctgccggccagcatcgcc ttctaccgcgatcttctcggctttcgcctggaagcacgctgggaccagggcgcctatctc gaactgggttcactgtggctgtgcctgtcccgggagccgcagtacggcgggccggccgcg gactacacgcactatgccttcggcatcgccgccgcggatttcgcccgcttcgccgcgcag ctgcgcgcgcatggcgtgcgcgaatggaagcagaaccgcagcgagggcgattcgttctac ttcctcgacccggacggccatcgcctggaggcccacgtcggcgacctgcgcagccggctc gcggcgtgccggcaagcgccctatgcgggaatg…
Pseudomonas aeruginosa NCGM2.S1: NCGM2_2001	atgcttaccggtctcaatcacctgaccctggcggtcgccgacctgccggccagcatcgcc ttctaccgcgatcttctcggctttcgcctggaagcgcgctgggaccagggcgcctatctc gaactgggttcgctgtggctgtgcctgtcccgggagccgcagtacggcgggccggccgcg gactacacgcactacgccttcggcatcgccgccgcggacttcgcccgcttcgccgcgcag ctgcgcgcgcatggcgtgcgcgaatggaagcagaaccgcagcgagggcgattcgttctac ttcctcgacccggacggccatcgcctggaggcccacgtcggcgacctgcgcagccggctc gcggcgtgccggcaagcgccctatgcgggaatg…
Pseudomonas aeruginosa NCGM 1900: NCGM1900_1466	atgcttaccggtctcaatcacctgaccctggcggtcgccgacctgccggccagcatcgcc ttctaccgcgatcttctcggctttcgcctggaagcgcgctgggaccagggcgcctatctc gaactgggttcgctgtggctgtgcctgtcccgggagccgcagtacggcgggccggccgcg gactacacgcactacgccttcggcatcgccgccgcggacttcgcccgcttcgccgcgcag ctgcgcgcgcatggcgtgcgcgaatggaagcagaaccgcagcgagggcgattcgttctac ttcctcgacccggacggccatcgcctggaggcccacgtcggcgacctgcgcagccggctc gcggcgtgccggcaagcgccctatgcgggaatg…
Pseudomonas aeruginosa DK2:PADK2_20025	atgctcaccggtctcaatcacctgaccctggcggtcgccgacctgccggccagcatcgcc ttctaccgcgatcttctcggctttcgcctggaagcacgctgggaccagggcgcctatctc gaactgggttcactgtggctgtgcctgtcccgggagccgcagtacggcgggccggccgcg gactacacgcactatgccttcggcatcgccgccgcggatttcgcccgcttcgccgcgcag ctgcgcgcgcatggcgtgcgcgaatggaagcagaaccgcagcgagggcgattcgttctac ttcctcgacccggacggccatcgcctggaggcccacgtcggcgacctgcgcagccggctc gcggcgtgccggcaagcgccctatgcgggaatg…
Pseudomonas aeruginosa B136-33: G655_19595	atgcttaccggtctcaatcacctgaccctggcggtcgccgacctgccggccagcatcgcc ttctaccgcgatcttctcggctttcgcctggaagcgcgctgggaccagggcgcctatctc gaactgggttcgctgtggctgtgcctgtcccgggagccgcagtacggcgggccggccgcg gactacacgcactacgccttcggcatcgccaccgcggacttcgcccgcttcgccgcgcag ctgcgcgcgcatggcgtgcgcgaatggaagcagaaccgcagcgagggcgattcgttctac ttcctcgacccggacggccatcgcctggaggcccacgtcggcgacctgcgcagccggctc gcggcgtgccggcaagcgccctatgcgggaatg…
Pseudomonas aeruginosa RP73: M062_06155	atgctcaccggtctcaatcacctgaccctggcggtcgccgacctgccggccagcatcgcc ttctaccgcgatcttctcggctttcgcctggaagcacgctgggaccagggcgcctatctc gaactgggttcactgtggctgtgcctgtcccgggagccgcagtacggcgggccggccgcg gactacacgcactatgccttcggcatcgccgccgcggatttcgcccgcttcgccgcgcag ctgcgcgcgcatggcgtgcgcgaatggaagcagaaccgcagcgagggcgattcgttctac ttcctcgacccggacggccatcgcctggaggcccacgtcggcgacctgcgcagccggctc gcggcgtgccggcaagcgccctatgcgggaatg…
Pseudomonas aeruginosaPA1:PA1S_20240	atgctcaccggtctcaatcacctgaccctggcggtcgccgacctgccggccagcatcgcc ttctaccgcgatcttctcggctttcgcctggaagcgcgctgggaccagggcgcctatctc gaactgggttcgctgtggctgtgcctgtcccgggagccgcagtacggtgggccggccgcg gactacacgcactacgccttcggcatcgccgccgcggatttcgcccgcttcgccgcgcag ctgcgcgcgcatggcgtgcgcgaatggaagcagaaccgcagcgagggcgattcgttctac ttcctcgacccggacggccatcgcctggaggcccacgtcggcgacctgctcagccggctc gcggcgtgccggcaagcgccctatgcgggaatg…
Pseudomonas aeruginosaPA1R:PA1R_gp4742	atgctcaccggtctcaatcacctgaccctggcggtcgccgacctgccggccagcatcgcc ttctaccgcgatcttctcggctttcgcctggaagcgcgctgggaccagggcgcctatctc gaactgggttcgctgtggctgtgcctgtcccgggagccgcagtacggtgggccggccgcg gactacacgcactacgccttcggcatcgccgccgcggatttcgcccgcttcgccgcgcag ctgcgcgcgcatggcgtgcgcgaatggaagcagaaccgcagcgagggcgattcgttctac ttcctcgacccggacggccatcgcctggaggcccacgtcggcgacctgctcagccggctc gcggcgtgccggcaagcgccctatgcgggaatg…
Pseudomonas aeruginosa MTB-1: U769_20109	atgctcaccggtctcaatcacctgaccctggcggtcgccgacctgccggccagcatcgcc ttctaccgcgatcttctcggctttcgcctggaagcgcgctgggaccagggcgcctatctc gaactgggttcgctgtggctgtgcctgtcccgggagccgcagtacggtgggccggccgcg gactacacgcactacgccttcggcatcgccgccgcggatttcgcccgcttcgccgcgcag ctgcgcgcgcatggcgtgcgcgaatggaagcagaaccgcagcgagggcgattcgttctac ttcctcgacccggacggccatcgcctggaggcccacgtcggcgacctgctcagccggctc gcggcgtgccggcaagcgccctatgcgggaatg…
Pseudomonas aeruginosa LES431: T223_21415	atgctcaccggtctcaatcacctgaccctggcggtcgccgacctgccggccagcatcgcc ttctaccgcgatcttctcggctttcgcctggaagcgcgctgggaccagggcgcctatctc gaactgggttcgctgtggctgtgcctgtcccgggagccgcagtacggcgggccggccgcg gactacacgcactacgccttcggcatcgccgccgcggatttcgcccgcttcgccgcgcag ctgcgcgcgcatggcgtgcgcgaatggaagcagaaccgcagcgagggcgattcgttctac ttcctcgacccggacggccatcgcctggaggcccacgtcggcgacctgcgcagccggctc gcggcgtgccggcaagcgccctatgcgggaatg…
Pseudomonas aeruginosa SCV20265: SCV20265_4295	atgcttaccggtctcaatcacctgaccctggcggtcgccgacctgccggccagcatcgcc ttctaccgcgatcttctcggctttcgcctggaagcgcgctgggaccagggcgcctatctc gaactgggttcgctgtggctgtgcctgtcccgggagccgcagtacggcgggccggccgcg gactacacgcactacgccttcggcatcgccgccgcggacttcgcccgcttcgccgcgcag ctgcgcgcgcatggcgtgcgcgaatggaagcagaaccgcagcgagggcgattcgttctac ttcctcgacccggacggccatcgcctggaggcccacgtcggcgacctgcgcagccggctc gcggcgtgccggcaagcgccctatgcgggaatg…
Pseudomonas aeruginosa YL84: AI22_13710	atgctcaccggtctcaatcacctgaccctggcggtcgccgacctgccggccagcatcgcc ttctaccgcgatcttctcggctttcgcctggaagcgcgctgggaccagggcgcctatctc gaactgggttcgctgtggctgtgcctgtcccgggagccgcagtacggtgggccggccgcg gactacacgcactacgccttcggcatcgccgccgcggatttcgcccgcttcgccgcgcag ctgcgcgcgcatggcgtgcgcgaatggaagcagaaccgcagcgagggcgattcgttctac ttcctcgacccggacggccatcgcctggaggcccacgtcggcgacctgctcagccggctc gcggcgtgccggcaagcgccctatgcgggaatg…
Pseudomonas aeruginosa c7447m: M802_1166	atgctcaccggtctcaatcacctgaccctggcggtcgccgacctgccggccagcatcgcc ttctaccgcgatcttctcggctttcgcctggaagcgcgctgggaccagggcgcctatctc gaactgggttcgctgtggctgtgcctttcccgggagccgcagtacggcgggccggccgcg gactacacgcactacgccttcggcatcgccgccgcggatttcgcccgcttcgccgcgcag ccgcgcgcgcatggcgtgcgcgaatggaagcagaaccgcagcgagggcgattcgttctac ttcctcgacccggacggccatcgcctggaggcccacgtcggcgacctgcgcagccggctc gcggcgtgccggcaagcgccctatgcgggaatg…
Pseudomonas aeruginosaPAO581: M801_1170	atgcttaccggtctcaatcacctgaccctggcggtcgccgacctgccggccagcatcgcc ttctaccgcgatcttctcggctttcgcctggaagcgcgctgggaccagggcgcctatctc gaactgggttcgctgtggctgtgcctgtcccgggagccgcagtacggcgggccggccgcg gactacacgcactacgccttcggcatcgccgccgcggatttcgcccgcttcgccgcgcag ctgcgcgcgcatggcgtgcgcgaatggaagcagaaccgcagcgagggcgattcgttctac ttcctcgacccggacggccatcgcctggaggcccacgtcggcgacctgcgcagccggctc gcggcgtgccggcaagcgccctatgcgggaatg…
Sphingomonas echinoides: B18_17335	atgctcaccggtctcaatcacctgaccctggcggtcgccgacctgccggccagcatcgcc ttctaccgcgatcttctcggctttcgcctggaagcacgctgggaccagggcgcctatctc gaactgggttcactgtggctgtgcctgtcccgggagccgcagtacggcgggccggccgcg gactacacgcactatgccttcggcatcgccgccgcggatttcgcccgcttcgccgcgcag ctgcgcgcgcatggcgtgcgcgaatggaagcagaaccgcagcgagggcgattcgttctac ttcctcgacccggacggccatcgcctggaggcccacgtcggcgacctgcgcagccggctc gcggcgtgccggcaagcgccctatgcgggaatg…
K02545	mecA gene	penicillin-binding protein 2 prime
Staphylococcus aureus Subsp. aureus TW20 (MRSA):SATW20_00740	atgaaaaagataaaaattgttccacttattttaatagttgtagttgtcgggtttggtata tatttttatgcttcaaaagataaagaaattaataatactattgatgcaattgaagataaa aatttcaaacaagtttataaagatagcagttatatttctaaaagcgataatggtgaagta gaaatgactgaacgtccgataaaaatatataatagtttaggcgttaaagatataaacatt caggatcgtaaaataaaaaaagtatctaaaaataaaaaacgagtagatgctcaatataaa attaaaacaaactacggtaacattgatcgcaacgttcaatttaattttgttaaagaagat ggtatgtggaagttagattgggatcatagcgtc…
Staphylococcus aureus Subsp. aureus LGA251 (MRSA):SARLGA251_00260	atgaaaaaaatttatattagtgtgctagttcttttactaattatgattataataacttgg ttattcaaagatgacgatattgagaaaacaattagttctattgaaaaaggaaactataac gaagtatataaaaatagttcagaaaaatctaaactggcatatggagaagaagaaattgta gataggaataaaaaaatttacaaagatttaagtgtcaataacttaaaaattactaatcat gaaattaaaaaaactggaaaagataaaaagcaagttgatgttaaatataacatatataca aaatatggaactatacgacgtaatacacaattaaactttatttatgaagataagcattgg aaattagattggagaccagacgtaatagtacct…
Staphylococcus aureus Subsp. aureus CN1 (CA-MRSA):SAKOR_00039	ttgatgaaaaagataaaaattgttccacttattttaatagttgtagttgtcgggtttggt atatatttttatgcttcaaaagataaagaaattaataatactattgatgcaattgaagat aaaaatttcaaacaagtttataaagatagcagttatatttctaaaagcgataatggtgaa gtagaaatgactgaacgtccgataaaaatatataatagtttaggcgttaaagatataaac attcaggatcgtaaaataaaaaaagtatctaaaaataaaaaacgagtagatgctcaatat aaaattaaaacaaactacggtaacattgatcgcaacgttcaatttaattttgttaaagaa gatggtatgtggaagttagattgggatcatagc…
Staphylococcus aureus Subsp. aureusSA40 (CA-MRSA):SA40_0033	atgaaaaagataaaaattgttccacttattttaatagttgtagttgtcgggtttggtata tatttttatgcttcaaaagataaagaaattaataatactattgatgcaattgaagataaa aatttcaaacaagtttataaagatagcagttatatttctaaaagcgataatggtgaagta gaaatgactgaacgtccgataaaaatatataatagtttaggcgttaaagatataaacatt caggatcgtaaaataaaaaaagtatctaaaaataaaaaacgagtagatgctcaatataaa attaaaacaaactacggtaacattgatcgcaacgttcaatttaattttgttaaagaagat ggtatgtggaagttagattgggatcatagcgtc…
Staphylococcus aureus Subsp. aureusSA957 (CA-MRSA):SA957_0040	atgaaaaagataaaaattgttccacttattttaatagttgtagttgtcgggtttggtata tatttttatgcttcaaaagataaagaaattaataatactattgatgcaattgaagataaa aatttcaaacaagtttataaagatagcagttatatttctaaaagcgataatggtgaagta gaaatgactgaacgtccgataaaaatatataatagtttaggcgttaaagatataaacatt caggatcgtaaaataaaaaaagtatctaaaaataaaaaacgagtagatgctcaatataaa attaaaacaaactacggtaacattgatcgcaacgttcaatttaattttgttaaagaagat ggtatgtggaagttagattgggatcatagcgtc…
Staphylococcus aureus Subsp. aureusSA268 (CA-MRSA):SA268_0042	atgaaaaagataaaaattgttccacttattttaatagttgtagttgtcgggtttggtata tatttttatgcttcaaaagataaagaaattaataatactattgatgcaattgaagataaa aatttcaaacaagtttataaagatagcagttatatttctaaaagcgataatggtgaagta gaaatgactgaacgtccgataaaaatatataatagtttaggcgttaaagatataaacatt caggatcgtaaaataaaaaaagtatctaaaaataaaaaacgagtagatgctcaatataaa attaaaacaaactacggtaacattgatcgcaacgttcaatttaattttgttaaagaagat ggtatgtggaagttagattgggatcatagcgtc…
Staphylococcus aureus Subsp. aureus Z172 (MRSA/VISA):SAZ172_0072	atgaaaaagataaaaattgttccacttattttaatagttgtagttgtcgggtttggtata tatttttatgcttcaaaagataaagaaattaataatactattgatgcaattgaagataaa aatttcaaacaagtttataaagatagcagttatatttctaaaagcgataatggtgaagta gaaatgactgaacgtccgataaaaatatataatagtttaggcgttaaagatataaacatt caggatcgtaaaataaaaaaagtatctaaaaataaaaaacgagtagatgctcaatataaa attaaaacaaactacggtaacattgatcgcaacgttcaatttaattttgttaaagaagat ggtatgtggaagttagattgggatcatagcgtc…
Staphylococcus aureus Subsp. aureusST228/10388 (MRSA):SAI1T1_2000270	atgaaaaagataaaaattgttccacttattttaatagttgtagttgtcgggtttggtata tatttttatgcttcaaaagataaagaaattaataatactattgatgcaattgaagataaa aatttcaaacaagtttataaagatagcagttatatttctaaaagcgataatggtgaagta gaaatgactgaacgtccgataaaaatatataatagtttaggcgttaaagatataaacatt caggatcgtaaaataaaaaaagtatctaaaaataaaaaacgagtagatgctcaatataaa attaaaacaaactacggtaacattgatcgcaacgttcaatttaattttgttaaagaagat ggtatgtggaagttagattgggatcatagcgtc…
Staphylococcus aureus Subsp. aureusST228/10497 (MRSA):SAI2T2_1000270	atgaaaaagataaaaattgttccacttattttaatagttgtagttgtcgggtttggtata tatttttatgcttcaaaagataaagaaattaataatactattgatgcaattgaagataaa aatttcaaacaagtttataaagatagcagttatatttctaaaagcgataatggtgaagta gaaatgactgaacgtccgataaaaatatataatagtttaggcgttaaagatataaacatt caggatcgtaaaataaaaaaagtatctaaaaataaaaaacgagtagatgctcaatataaa attaaaacaaactacggtaacattgatcgcaacgttcaatttaattttgttaaagaagat ggtatgtggaagttagattgggatcatagcgtc…
Staphylococcus aureus Subsp. aureusST228/15532 (MRSA):SAI3T3_1000270	atgaaaaagataaaaattgttccacttattttaatagttgtagttgtcgggtttggtata tatttttatgcttcaaaagataaagaaattaataatactattgatgcaattgaagataaa aatttcaaacaagtttataaagatagcagttatatttctaaaagcgataatggtgaagta gaaatgactgaacgtccgataaaaatatataatagtttaggcgttaaagatataaacatt caggatcgtaaaataaaaaaagtatctaaaaataaaaaacgagtagatgctcaatataaa attaaaacaaactacggtaacattgatcgcaacgttcaatttaattttgttaaagaagat ggtatgtggaagttagattgggatcatagcgtc…
Staphylococcus aureus Subsp. aureusST228/16035 (MRSA):SAI4T8_1000270	atgaaaaagataaaaattgttccacttattttaatagttgtagttgtcgggtttggtata tatttttatgcttcaaaagataaagaaattaataatactattgatgcaattgaagataaa aatttcaaacaagtttataaagatagcagttatatttctaaaagcgataatggtgaagta gaaatgactgaacgtccgataaaaatatataatagtttaggcgttaaagatataaacatt caggatcgtaaaataaaaaaagtatctaaaaataaaaaacgagtagatgctcaatataaa attaaaacaaactacggtaacattgatcgcaacgttcaatttaattttgttaaagaagat ggtatgtggaagttagattgggatcatagcgtc…
Staphylococcus aureus Subsp. aureusST228/18412 (MRSA):SAI7S6_1000270	atgaaaaagataaaaattgttccacttattttaatagttgtagttgtcgggtttggtata tatttttatgcttcaaaagataaagaaattaataatactattgatgcaattgaagataaa aatttcaaacaagtttataaagatagcagttatatttctaaaagcgataatggtgaagta gaaatgactgaacgtccgataaaaatatataatagtttaggcgttaaagatataaacatt caggatcgtaaaataaaaaaagtatctaaaaataaaaaacgagtagatgctcaatataaa attaaaacaaactacggtaacattgatcgcaacgttcaatttaattttgttaaagaagat ggtatgtggaagttagattgggatcatagcgtc…
Staphylococcus aureus Subsp. aureusST228/16125 (MRSA):SAI5S5_1000270	atgaaaaagataaaaattgttccacttattttaatagttgtagttgtcgggtttggtata tatttttatgcttcaaaagataaagaaattaataatactattgatgcaattgaagataaa aatttcaaacaagtttataaagatagcagttatatttctaaaagcgataatggtgaagta gaaatgactgaacgtccgataaaaatatataatagtttaggcgttaaagatataaacatt caggatcgtaaaataaaaaaagtatctaaaaataaaaaacgagtagatgctcaatataaa attaaaacaaactacggtaacattgatcgcaacgttcaatttaattttgttaaagaagat ggtatgtggaagttagattgggatcatagcgtc…
Staphylococcus aureus Subsp. aureusST228/18341 (MRSA):SAI6T6_1000270	atgaaaaagataaaaattgttccacttattttaatagttgtagttgtcgggtttggtata tatttttatgcttcaaaagataaagaaattaataatactattgatgcaattgaagataaa aatttcaaacaagtttataaagatagcagttatatttctaaaagcgataatggtgaagta gaaatgactgaacgtccgataaaaatatataatagtttaggcgttaaagatataaacatt caggatcgtaaaataaaaaaagtatctaaaaataaaaaacgagtagatgctcaatataaa attaaaacaaactacggtaacattgatcgcaacgttcaatttaattttgttaaagaagat ggtatgtggaagttagattgggatcatagcgtc…
Staphylococcus aureus Subsp. aureusST228/18583 (MRSA):SAI8T7_1000270	atgaaaaagataaaaattgttccacttattttaatagttgtagttgtcgggtttggtata tatttttatgcttcaaaagataaagaaattaataatactattgatgcaattgaagataaa aatttcaaacaagtttataaagatagcagttatatttctaaaagcgataatggtgaagta gaaatgactgaacgtccgataaaaatatataatagtttaggcgttaaagatataaacatt caggatcgtaaaataaaaaaagtatctaaaaataaaaaacgagtagatgctcaatataaa attaaaacaaactacggtaacattgatcgcaacgttcaatttaattttgttaaagaagat ggtatgtggaagttagattgggatcatagcgtc…
Staphylococcus aureus Subsp. aureus FDAARGOS_5: X998_0034	ttgatgaaaaagataaaaattgttccacttattttaatagttgtagttgtcgggtttggt atatatttttatgcttcaaaagataaagaaattaataatactattgatgcaattgaagat aaaaatttcaaacaagtttataaagatagcagttatatttctaaaagcgataatggtgaa gtagaaatgactgaacgtccgataaaaatatataatagtttaggcgttaaagatataaac attcaggatcgtaaaataaaaaaagtatctaaaaataaaaaacgagtagatgctcaatat aaaattaaaacaaactacggtaacattgatcgcaacgttcaatttaattttgttaaagaa gatggtatgtggaagttagattgggatcatagc…
Staphylococcus aureus 04-02981 (MRSA):SA2981_0039	atgaaaaagataaaaattgttccacttattttaatagttgtagttgtcgggtttggtata tatttttatgcttcaaaagataaagaaattaataatactattgatgcaattgaagataaa aatttcaaacaagtttataaagatagcagttatatttctaaaagcgataatggtgaagta gaaatgactgaacgtccgataaaaatatataatagtttaggcgttaaagatataaacatt caggatcgtaaaataaaaaaagtatctaaaaataaaaaacgagtagatgctcaatataaa attaaaacaaactacggtaacattgatcgcaacgttcaatttaattttgttaaagaagat ggtatgtggaagttagattgggatcatagcgtc…
Staphylococcus aureus 08BA02176 (LA-MRSA): C248_0036	atgaaaaagataaaaattgttccacttattttaatagttgtagttgtcgggtttggtata tatttttatgcttcaaaagataaagaaattaataatactattgatgcaattgaagataaa aatttcaaacaagtttataaagatagcagttatatttctaaaagcgataatggtgaagta gaaatgactgaacgtccgataaaaatatataatagtttaggcgttaaagatataaacatt caggatcgtaaaataaaaaaagtatctaaaaataaaaaacgagtagatgctcaatataaa attaaaacaaactacggtaacattgatcgcaacgttcaatttaattttgttaaagaagat ggtatgtggaagttagattgggatcatagcgtc…
Staphylococcus aureus M1 (MRSA): BN843_630	atgaaaaagataaaaattgttccacttattttaatagttgtagttgtcgggtttggtata tatttttatgcttcaaaagataaagaaattaataatactattgatgcaattgaagataaa aatttcaaacaagtttataaagatagcagttatatttctaaaagcgataatggtgaagta gaaatgactgaacgtccgataaaaatatataatagtttaggcgttaaagatataaacatt caggatcgtaaaataaaaaaagtatctaaaaataaaaaacgagtagatgctcaatataaa attaaaacaaactacggtaacattgatcgcaacgttcaatttaattttgttaaagaagat ggtatgtggaagttagattgggatcatagcgtc…
Staphylococcus aureus CA-347 (MRSA): CA347_39	atgaaaaagataaaaattgttccacttattttaatagttgtagttgtcgggtttggtata tatttttatgcttcaaaagataaagaaattaataatactattgatgcaattgaagataaa aatttcaaacaagtttataaagatagcagttatatttctaaaagcgataatggtgaagta gaaatgactgaacgtccgataaaaatatataatagtttaggcgttaaagatataaacatt caggatcgtaaaataaaaaaagtatctaaaaataaaaaacgagtagatgctcaatataaa attaaaacaaactacggtaacattgatcgcaacgttcaatttaattttgttaaagaagat ggtatgtggaagttagattgggatcatagcgtc…
Staphylococcus epidermidis RP62A (MRSE):SERP2521	atgaaaaagataaaaattgttccacttattttaatagttgtagttgtcgggtttggtata tatttttatgcttcaaaagataaagaaattaataatactattgatgcaattgaagataaa aatttcaaacaagtttataaagatagcagttatatttctaaaagcgataatggtgaagta gaaatgactgaacgtccgataaaaatatataatagtttaggcgttaaagatataaacatt caggatcgtaaaataaaaaaagtatctaaaaataaaaaacgagtagatgctcaatataaa attaaaacaaactacggtaacattgatcgcaacgttcaatttaattttgttaaagaagat ggtatgtggaagttagattgggatcatagcgtc…
Staphylococcus haemolyticus JCSC1435:SH0091	atgaaaaagataaaaattgttccacttattttaatagttgtagttgtcgggtttggtata tatttttatgcttcaaaagataaagaaattaataatactattgatgcaattgaagataaa aatttcaaacaagtttataaagatagcagttatatttctaaaagcgataatggtgaagta gaaatgactgaacgtccgataaaaatatataatagtttaggcgttaaagatataaacatt caggatcgtaaaataaaaaaagtatctaaaaataaaaaacgagtagatgctcaatataaa attaaaacaaactacggtaacattgatcgcaacgttcaatttaattttgttaaagaagat ggtatgtggaagttagattgggatcatagcgtc…
Staphylococcus haemolyticusSh29/312/L2:ShL2_00029	atgaaaaagataaaaattgttccacttattttaatagttgtagttgtcgggtttggtata tatttttatgcttcaaaagataaagaaattaataatactattgatgcaattgaagataaa aatttcaaacaagtttataaagatagcagttatatttctaaaagcgataatggtgaagta gaaatgactgaacgtccgataaaaatatataatagtttaggcgttaaagatataaacatt caggatcgtaaaataaaaaaagtatctaaaaataaaaaacgagtagatgctcaatataaa attaaaacaaactacggtaacattgatcgcaacgttcaatttaattttgttaaagaagat ggtatgtggaagttagattgggatcatagcgtc…
Macrococcus caseolyticus: MCCL_plsB0023	atgaaaaataaagctttagcaattttaattatatgtatttgccttttaatagcatataat tttgtgaaaaaagatgaagttgataaaatatttgatgctattgaattaagggattcggaa tatctgaatgaacatgcgacattcttatctaaaagtctttacgacaaagatcagagatat aaaagaatggataagattgatgcttctcttggtattaaagaagtgaaagttagtaatgta cgactcgtgcaaaagaaaaaaaataaacgtcaatatagtgcaaatttaaattttagaact aaatatggtaatttttctagagaagggaactattcttttgaaaaggatgaaataacaaaa aaatggcttttggattggtcacctgaggttata…
Paenibacillus chitinolyticus: PC41400_15270	atgataagaaacggaaaggcgctggcgggaatcggaggtatcctccttctgctgcttttg ccggcttgcagtcaggaagaaacaccgcagcacgctttcgaggcctatgtgagcggctgg caagcactcaattacgaggcgatgtacgacaagttgtcaccggcgtcacagactaaaatc agcaaggacgatttcgtcaaaaaatacgaaagcgtctataaagggattgaaatgacggat ttgaccgtaaaaccggcttttccggaagaactgcaaaaaccggtcaagaataaggacgag gtttccgtcccgtttcatgtggagctgaacacgctcgccggtccggtaaaattcgatcag accgcccgtcttgtgaagggcaagaaagagaaa…
Staphylococcus aureus Subsp. aureus MRSA252 (MRSA):SAR0039	atgaaaaagataaaaattgttccacttattttaatagttgtagttgtcgggtttggtata tatttttatgcttcaaaagataaagaaattaataatactattgatgcaattgaagataaa aatttcaaacaagtttataaagatagcagttatatttctaaaagcgataatggtgaagta gaaatgactgaacgtccgataaaaatatataatagtttaggcgttaaagatataaacatt caggatcgtaaaataaaaaaagtatctaaaaataaaaaacgagtagatgctcaatataaa attaaaacaaactacggtaacattgatcgcaacgttcaatttaattttgttaaagaagat ggtatgtggaagttagattgggatcatagcgtc…
Staphylococcus aureus Subsp. aureus COL (MRSA):SACOL0033	atgaaaaagataaaaattgttccacttattttaatagttgtagttgtcgggtttggtata tatttttatgcttcaaaagataaagaaattaataatactattgatgcaattgaagataaa aatttcaaacaagtttataaagatagcagttatatttctaaaagcgataatggtgaagta gaaatgactgaacgtccgataaaaatatataatagtttaggcgttaaagatataaacatt caggatcgtaaaataaaaaaagtatctaaaaataaaaaacgagtagatgctcaatataaa attaaaacaaactacggtaacattgatcgcaacgttcaatttaattttgttaaagaagat ggtatgtggaagttagattgggatcatagcgtc…
Staphylococcus aureus Subsp. aureus USA300_TCH1516 (CA-MRSA): USA300HOU_0031	atgaaaaagataaaaattgttccacttattttaatagttgtagttgtcgggtttggtata tatttttatgcttcaaaagataaagaaattaataatactattgatgcaattgaagataaa aatttcaaacaagtttataaagatagcagttatatttctaaaagcgataatggtgaagta gaaatgactgaacgtccgataaaaatatataatagtttaggcgttaaagatataaacatt caggatcgtaaaataaaaaaagtatctaaaaataaaaaacgagtagatgctcaatataaa attaaaacaaactacggtaacattgatcgcaacgttcaatttaattttgttaaagaagat ggtatgtggaagttagattgggatcatagcgtc…
Staphylococcus aureus Subsp. aureus USA300_FPR3757 (CA-MRSA):SAUSA300_0032	atgaaaaagataaaaattgttccacttattttaatagttgtagttgtcgggtttggtata tatttttatgcttcaaaagataaagaaattaataatactattgatgcaattgaagataaa aatttcaaacaagtttataaagatagcagttatatttctaaaagcgataatggtgaagta gaaatgactgaacgtccgataaaaatatataatagtttaggcgttaaagatataaacatt caggatcgtaaaataaaaaaagtatctaaaaataaaaaacgagtagatgctcaatataaa attaaaacaaactacggtaacattgatcgcaacgttcaatttaattttgttaaagaagat ggtatgtggaagttagattgggatcatagcgtc…
Staphylococcus aureus Subsp. aureus M013 (CA-MRSA): M013TW_0045	ttgatgaaaaagataaaaattgttccacttattttaatagttgtagttgtcgggtttggt atatatttttatgcttcaaaagataaagaaattaataatactattgatgcaattgaagat aaaaatttcaaacaagtttataaagatagcagttatatttctaaaagcgataatggtgaa gtagaaatgactgaacgtccgataaaaatatataatagtttaggcgttaaagatataaac attcaggatcgtaaaataaaaaaagtatctaaaaataaaaaacgagtagatgctcaatat aaaattaaaacaaactacggtaacattgatcgcaacgttcaatttaattttgttaaagaa gatggtatgtggaagttagattgggatcatagc…
Staphylococcus aureus Subsp. aureus JKD6159 (CA-MRSA):SAA6159_00031	atgaaaaagataaaaattgttccacttattttaatagttgtagttgtcgggtttggtata tatttttatgcttcaaaagataaagaaattaataatactattgatgcaattgaagataaa aatttcaaacaagtttataaagatagcagttatatttctaaaagcgataatggtgaagta gaaatgactgaacgtccgataaaaatatataatagtttaggcgttaaagatataaacatt caggatcgtaaaataaaaaaagtatctaaaaataaaaaacgagtagatgctcaatataaa attaaaacaaactacggtaacattgatcgcaacgttcaatttaattttgttaaagaagat ggtatgtggaagttagattgggatcatagcgtc…
Staphylococcus aureus Subsp. aureus JKD6008 (MRSA/VISA):SAA6008_00039	atgaaaaagataaaaattgttccacttattttaatagttgtagttgtcgggtttggtata tatttttatgcttcaaaagataaagaaattaataatactattgatgcaattgaagataaa aatttcaaacaagtttataaagatagcagttatatttctaaaagcgataatggtgaagta gaaatgactgaacgtccgataaaaatatataatagtttaggcgttaaagatataaacatt caggatcgtaaaataaaaaaagtatctaaaaataaaaaacgagtagatgctcaatataaa attaaaacaaactacggtaacattgatcgcaacgttcaatttaattttgttaaagaagat ggtatgtggaagttagattgggatcatagcgtc…
Staphylococcus aureus Subsp. aureus 11819-97 (CA-MRSA): MS7_0033	atgaaaaagataaaaattgttccacttattttaatagttgtagttgtcgggtttggtata tatttttatgcttcaaaagataaagaaattaataatactattgatgcaattgaagataaa aatttcaaacaagtttataaagatagcagttatatttctaaaagcgataatggtgaagta gaaatgactgaacgtccgataaaaatatataatagtttaggcgttaaagatataaacatt caggatcgtaaaataaaaaaagtatctaaaaataaaaaacgagtagatgctcaatataaa attaaaacaaactacggtaacattgatcgcaacgttcaatttaattttgttaaagaagat ggtatgtggaagttagattgggatcatagcgtc…
Staphylococcus aureus Subsp. aureus N315 (MRSA/VSSA):SA0038	atgaaaaagataaaaattgttccacttattttaatagttgtagttgtcgggtttggtata tatttttatgcttccaaagataaagaaattaataatactattgatgcaattgaagataaa aatttcaaacaagtttataaagatagcagttatatttctaaaagcgataatggtgaagta gaaatgactgaacgtccgataaaaatatataatagtttaggcgttaaagatataaacatt caggatcgtaaaataaaaaaagtatctaaaaataaaaaacgagtagatgctcaatataaa attaaaacaaactacggtaacattgatcgcaacgttcaatttaattttgttaaagaagat ggtatgtggaagttagattgggatcatagcgtc…
Staphylococcus aureus Subsp. aureus Mu50 (MRSA/VISA):SAV0041	atgaaaaagataaaaattgttccacttattttaatagttgtagttgtcgggtttggtata tatttttatgcttccaaagataaagaaattaataatactattgatgcaattgaagataaa aatttcaaacaagtttataaagatagcagttatatttctaaaagcgataatggtgaagta gaaatgactgaacgtccgataaaaatatataatagtttaggcgttaaagatataaacatt caggatcgtaaaataaaaaaagtatctaaaaataaaaaacgagtagatgctcaatataaa attaaaacaaactacggtaacattgatcgcaacgttcaatttaattttgttaaagaagat ggtatgtggaagttagattgggatcatagcgtc…
Staphylococcus aureus Subsp. aureus Mu3 (MRSA/hetero-VISA):SAHV_0040	atgaaaaagataaaaattgttccacttattttaatagttgtagttgtcgggtttggtata tatttttatgcttcaaaagataaagaaattaataatactattgatgcaattgaagataaa aatttcaaacaagtttataaagatagcagttatatttctaaaagcgataatggtgaagta gaaatgactgaacgtccgataaaaatatataatagtttaggcgttaaagatataaacatt caggatcgtaaaataaaaaaagtatctaaaaataaaaaacgagtagatgctcaatataaa attaaaacaaactacggtaacattgatcgcaacgttcaatttaattttgttaaagaagat ggtatgtggaagttagattgggatcatagcgtc…
Staphylococcus aureus Subsp. aureus MW2 (CA-MRSA): MW0031	atgaaaaagataaaaattgttccacttattttaatagttgtagttgtcgggtttggtata tatttttatgcttcaaaagataaagaaattaataatactattgatgcaattgaagataaa aatttcaaacaagtttataaagatagcagttatatttctaaaagcgataatggtgaagta gaaatgactgaacgtccgataaaaatatataatagtttaggcgttaaagatataaacatt caggatcgtaaaataaaaaaagtatctaaaaataaaaaacgagtagatgctcaatataaa attaaaacaaactacggtaacattgatcgcaacgttcaatttaattttgttaaagaagat ggtatgtggaagttagattgggatcatagcgtc…
K18555	qnrS gene	fluoroquinolone resistance protein
Salmonella sp. SSDFZ69: EOS98_23640	atggaaacctacaatcatacatatcggcaccacaacttttcacataaagacttaagtgat ctcaccttcaccgcttgcacattcattcgcagcgactttcgacgtgctaacttgcgtgat acgacattcgtcaactgcaagttcattgaacagggtgatatcgaaggctgccactttgat gtcgcagatcttcgtgatgcaagtttccaacaatgccaacttgcgatggcaaacttcagt aatgccaattgctacggtatagagttccgtgcgtgtgatttaaaaggtgccaacttttcc cgaacaaactttgcccatcaagtgagtaatcgtatgtacttttgctcagcatttatttct ggatgtaatctttcctatgccaatatggagagg…
Enterobacter chengduensis: FY206_24725	atggaaacctacaatcatacatatcggcaccacaacttttcacataaagacttaagtgat ctcaccttcaccgcttgcacattcattcgcagcgactttcgacgtgctaacttgcgtgat acgacattcgtcaactgcaagttcattgaacagggtgatatcgaaggctgccactttgat gtcgcagatcttcgtgatgcaagtttccaacaatgccaacttgcgatggcaaacttcagt aatgccaattgctacggtatagagttccgtgcgtgtgatttaaaaggtgccaacttttcc cgaacaaactttgcccatcaagtgagtaatcgtatgtacttttgctcagcatttatttct ggatgtaatctttcctatgccaatatggagagg…
Klebsiella michiganensis E718: A225_R1p1020	atggaaacctacaatcatacatatcggcaccacaacttttcacataaagacttaagtgat ctcaccttcaccgcttgcacattcattcgcagcgactttcgacgtgctaacttgcgtgat acgacattcgtcaactgcaagttcattgaacagggtgatatcgaaggctgccactttgat gtcgcagatcttcgtgatgcaagtttccaacaatgccaacttgcgatggcaaacttcagt aatgccaattgctacggtatagagttccgtgcgtgtgatttaaaaggtgccaacttttcc cgaacaaactttgcccatcaagtgagtaatcgtatgtacttttgctcagcatttatttct ggatgtaatctttcctatgccaatatggagagg…
Klebsiella quasivariicola: B8P98_29940	atggaaacctacaatcatacatatcggcaccacaacttttcacataaagacttaagtgat ctcaccttcaccgcttgcacattcattcgcagcgactttcgacgtgctaacttgcgtgat acgacattcgtcaactgcaagttcattgaacagggtgatatcgaaggctgccactttgat gtcgcagatcttcgtgatgcaagtttccaacaatgccaacttgcgatggcaaacttcagt aatgccaattgctacggtatagagttccgtgcgtgtgatttaaaaggtgccaacttttcc cgaacaaactttgcccatcaagtgagtaatcgtatgtacttttgctcagcatttatttct ggatgtaatctttcctatgccaatatggagagg…
Yokenella regensburgei: HEC60_24205	atggaaacctacaatcatacatatcggcaccacaacttttcacataaagacttaagtgat ctcaccttcaccgcttgcacattcattcgcagcgactttcgacgtgctaacttgcgtgat acgacattcgtcaactgcaagttcattgaacagggtgatatcgaaggctgccactttgat gtcgcagatcttcgtgatgcaagtttccaacaatgccaacttgcgatggcaaacttcagt aatgccaattgctacggtatagagttccgtgcgtgtgatttaaaaggtgccaacttttcc cgaacaaactttgcccatcaagtgagtaatcgtatgtacttttgctcagcatttatttct ggatgtaatctttcctatgccaatatggagagg…
Vibrio kanaloae: BTD91_17595	atggacaccaataacagcacttatcatcatcacagttttgctcagcaagacttatcagag cttacatttacagcctgcacgtttatccgttgtgatttcagacgttcgaacttacgtgac gcaacgtttattaactgtaagtttattgaacaaggcgatattgagggatgccactttgat gttgccgacttacgagatgcaagcttccagaattgtcagttggcaatggcgaattttagt aacgcgaattgttatggtattgagctacgtgaatgcgacctgaaaggggcgaactttact cgtgcgaattttgccaaccaggtgagcaatcgcatgtatttttgctcggcatacatcacg ggttgcaacctgtcttacgctaattttgaacag…
Photobacterium ganghwense: FH974_24145	atggaaacctacaatcatacatatcggtaccacaacttttcacataaagacttaagtgct ctcacgttcactgcttgcactttcattcgctgcgactttcgacgtgctaacttgcgcgat acgacattcgttaactgcaagttcattgaacagggtgatatcgaaggctgccactttgat gtcgcagatcttcgcgatgcaagtttccaacaatgccaacttgcgatggcaaacttcagt aacgccaattgctacggtattgagttacgtgagtgtgatttaaaaggtgccaacttttcc cgagcaaactttgccaatcaagtgagtaatcgtatgtacttttgctcagcctttattact ggatctaacctttcctatgccaatatggagagg…
Shewanella aestuarii: HBH39_17605	atggaaacctaccgtcacacatatcgacaccacagtttttcacatcaagatctaagtgat attactttcactgcttgcacctttatccgatgcgattttcgacgtgctaacttgcgtgat gcgacatttattaactgcaagttcattgaacagggtgatatcgaaggttgccattttgat gtcgcagaccttcgcgatgcaagtttccaacaatgccagcttgcgatggcaaactttagt aacgccaattgctacggtattgagttacgtgagtgtgatttaaaaggggccaacttttcc cgagcaaactttgccaatcaagtgagtaatcgtatgtacttttgctcagcctttattact ggatgtaacctgtcttatgccaatatggagcgg…
Nitrincola iocasae: F5I99_19250	atggaaacctaccgtcacacatatcgacaccacagtttttcacatcaagatctaagtgat attactttcactgcttgcacctttatccgatgcgattttcgacgtgctaacttgcgtgat gcgacatttattaactgcaagttcattgaacagggtgatatcgaaggttgccattttgat gtcgcagaccttcgcgatgcaagtttccaacaatgccagcttgcgatggcaaactttagt aacgccaattgctacggtattgagttacgtgagtgtgatttaaaaggggccaacttttcc cgagcaaactttgccaatcaagtgagtaatcgtatgtacttttgctcagcctttattact ggatgtaacctgtcttatgccaatatggagcgg…
Enterobacter hormaechei subsp. xiangfangensis: LI66_23080	atggaaacctacaatcatacatatcggcaccacaacttttcacataaagacttaagtgat ctcaccttcaccgcttgcacattcattcgcagcgactttcgacgtgctaacttgcgtgat acgacattcgtcaactgcaagttcattgaacagggtgatatcgaaggctgccactttgat gtcgcagatcttcgtgatgcaagtttccaacaatgccaacttgcgatggcaaacttcagt aatgccaattgctacggtatagagttccgtgcgtgtgatttaaaaggtgccaacttttcc cgaacaaactttgcccatcaagtgagtaatcgtatgtacttttgctcagcatttatttct ggatgtaatctttcctatgccaatatggagagg…
Klebsiella pneumoniae blaNDM-1: FH42_25850	atggaaacctacaatcatacatatcggcaccacaacttttcacataaagacttaagtgat ctcaccttcaccgcttgcacattcattcgcagcgactttcgacgtgctaacttgcgtgat acgacattcgtcaactgcaagttcattgaacagggtgatatcgaaggctgccactttgat gtcgcagatcttcgtgatgcaagtttccaacaatgccaacttgcgatggcaaacttcagt aatgccaattgctacggtatagagttccgtgcgtgtgatttaaaaggtgccaacttttcc cgaacaaactttgcccatcaagtgagtaatcgtatgtacttttgctcagcatttatttct ggatgtaatctttcctatgccaatatggagagg…
Vibrio cyclitrophicus: FAZ90_18555	atggacaccaataacagcacttatcatcagcacagttttgctcagcaagatttatcagag cttacatttacagcctgcacgtttatccgttgtgatttcagacgttcgaacttacgtgat gcaacgttcattaactgtaaatttattgagcaaggcgatattgagggatgccactttgat attgccgacttacgagatgcaagcttccagaattgccagttggcgatggcgaattttagt aacgcgaattgctatggtattgagctacgtgattgcgatttgaaaggggcgaacttcact cgcactaattttgctaaccaagtcagcaatcgaatgtatttttgttctgcttatattaca ggttgtaacctgtcatacgcgaattttgaacaa…
Vibrio atlanticus: VS_II0063	atggacaccaataacagtacttatcatcaacacagttttgctcagcaagatctatcagag cttacatttacggcctgtacgtttatccgttgtgatttcagacgttcgaacttacgtgat gcaacgtttattaactgtaagtttattgaacaaggcgatattgagggatgccactttgat attgccgatttacgagacgcaagtttccagaattgccagttggcgatggcgaactttagt aatgcgaattgctatgggattgagctgcgtgaatgcgacttaaaaggagcgaattttact cgtgctaactttgccaatcaagtaagcaataggatgtacttttgctctgcgtatattacg ggctgtaacctgtcatacgccaacttggagcag…
Salinivibrio sp. YCSC6: E8E00_14635	atgaagacacataaccagacatttcaccaagagaacttttctcaccaagacctcagtgag ctcgaatttaaagactgtacctttatccgttgtgactttacccgcgctaaccttcgcgat gtgacgtttaagcgttgcaaatttatcgaacagggcgatattgaagggtgccactttacc gctgctaaccttcgtgatgccagttttcagcaatgcctattggcgatggccaattttagt ttcgccaattgttacggcattgagatgagagaatgcgatctgaagggcgcgaacttttcc cgcgcaaactttgccaatcaagtcagccatcgggtgtacttttgctcagcgtttatcacc ggctgtaacttgtcttatgccaaccttgcgcaa…
Salinivibrio costicola: HBA18_14580	atgaagacacataaccagacatttcaccaagagaacttttctcaccaagacctcagtgag ctcgaatttaaagactgtacctttatccgttgtgactttacccgcgctaaccttcgcgat gtgacgtttaagcgttgcaaatttatcgaacagggcgatattgaagggtgccactttacc gctactaaccttcgtgatgccagttttcagcaatgcctattggcgatggccaattttagt tttgccaattgttacggtattgagatgagagaatgcgatcttaagggcgcgaacttttcc cgcgcaaattttgccaatcaagtcagtcatcgggtgtacttttgctcagcgtttatcacc ggttgtaacctgtcttatgccaaccttgcgcaa…
K08151	tetA(A) gene	MFStransporter,DHA1family,tetracyclineresistanceprotein
Edwardsiella anguillarum: ETEE_p1002	atgtccaccaacttatcagtgataaagaatccgcgcgttcaatcggaccagcggaggctg gtccggaggccagacgtgaaacccaacagacccctgatcgtaattctgagcactgtcgcg ctcgacgctgtcggcatcggcctgattatgccggtgctgccgggcctcctgcgcgatctg gttcactcgaacgacgtcaccgcccactatggcattctgctggcgctgtatgcgttgatg caatttgcctgcgcacctgtgctgggcgcgctgtcggatcgtttcgggcggcggccggtc ttgctcgtctcgctggccggcgctgctgtcgactacgccatcatggcgacggcgcctttc ctttgggttctctatatcgggcggatcgtggcc…
Aeromonassp. ASNIH5: C2U30_02750	gtgaaacccaacagacccctgatcgtaattctgagcactgtcgcgctcgacgctgtcggc atcggcctgattatgccggtgctgccgggcctcctgcgcgatctggttcactcgaacgac gtcaccgcccactatggcattctgctggcgctgtatgcgttgatgcaatttgcctgcgca cctgtgctgggcgcgctgtcggatcgtttcgggcggcggccggtcttgctcgtctcgctg gccggcgctgctgtcgactacgccatcatggcgacggcgcctttcctttgggttctctat atcgggcggatcgtggccggcatcaccggggcgactggggcggtagccggcgcttatatt gccgatatcactgatggcgatgagcgcgcgcgg…
Aeromonas hydrophilaMX16A: BOQ57_11140	ctggtccggaggccagacgtgaaacccaacagacccctgatcgtaattctgagcactgtc gcgctcgacgctgtcggcatcggcctgattatgccggtgctgccgggcctcctgcgcgat ctggttcactcgaacgacgtcaccgcccactatggcattctgctggcgctgtatgcgttg atgcaatttgcctgcgcacctgtgctgggcgcgctgtcggatcgtttcgggcggcggccg gtcttgctcgtctcgctggccggcgctgctgtcgactacgccatcatggcgacggcgcct ttcctttgggttctctatatcgggcggatcgtggccggcatcaccggggcgactggggcg gtagccggcgcttatattgccgatatcactgat…
Acinetobacter baumannii AB0057: AB57_06305	atgtccaccaacttatcagtgataaagaatccgcgcgttcaatcggaccagcggaggctg gtccggaggccagacgtgaaacccaacagacccctgatcgtaattctgagcactgtcgcg ctcgacgctgtcggcatcggcctgattatgccggtgctgccgggcctcctgcgcgatctg gttcactcgaacgacgtcaccgcccactatggcattctgctggcgctgtatgcgttgatg caatttgcctgcgcacctgtgctgggcgcgctgtcggatcgtttcgggcggcggccggtc ttgctcgtctcgctggccggcgctgctgtcgactacgccatcatggcgacggcgcctttc ctttgggttctctatatcgggcggatcgtggcc…
Acinetobacter baumannii AYE: ABAYE3597	atgtccaccaacttatcagtgataaagaatccgcgcgttcaatcggaccagcggaggctg gtccggaggccagacgtgaaacccaacagacccctgatcgtaattctgagcactgtcgcg ctcgacgctgtcggcatcggcctgattatgccggtgctgccgggcctcctgcgcgatctg gttcactcgaacgacgtcaccgcccactatggcattctgctggcgctgtatgcgttgatg caatttgcctgcgcacctgtgctgggcgcgctgtcggatcgtttcgggcggcggccggtc ttgctcgtctcgctggccggcgctgctgtcgactacgccatcatggcgacggcgcctttc ctttgggttctctatatcgggcggatcgtggcc…
Vibrio cholerae O1MJ-1236: VCD_003738	atgtccaccaacttatcagtgataaagaatccgcgcgttcaatcggaccagcggaggctg gtccggaggccagacgtgaaacccaacagacccctgatcgtaattctgagcactgtcgcg ctcgacgctgtcggcatcggcctgattatgccggtgctgccgggcctcctgcgcgatctg gttcactcgaacgacgtcaccgcccactatggcattctgctggcgctgtatgcgttgatg caatttgcctgcgcacctgtgctgggcgcgctgtcggatcgtttcgggcggcggccggtc ttgctcgtctcgctggccggcgctgctgtcgactacgccatcatggcgacggcgcctttc ctttgggttctctatatcgggcggatcgtggcc…
Vibrio cholerae O12012EL-2176: EN18_05250	gtgaaacccaacagacccctgatcgtaattctgagcactgtcgcgctcgacgctgtcggc atcggcctgattatgccggtgctgccgggcctcctgcgcgatctggttcactcgaacgac gtcaccgcccactatggcattctgctggcgctgtatgcgttgatgcaatttgcctgcgca cctgtgctgggcgcgctgtcggatcgtttcgggcggcggccggtcttgctcgtctcgctg gccggcgctgctgtcgactacgccatcatggcgacggcgcctttcctttgggttctctat atcgggcggatcgtggccggcatcaccggggcgactggggcggtagccggcgcttatatt gccgatatcactgatggcgatgagcgcgcgcgg…
Salmonella enterica subsp.enterica serovar Heidelberg 41578: SEEH1578_00495	atgtccaccaacttatcagtgataaagaatccgcgcgttcaatcggaccagcggaggctg gtccggaggccagacgtgaaacccaacagacccctgatcgtaattctgagcactgtcgcg ctcgacgctgtcggcatcggcctgattatgccggtgctgccgggcctcctgcgcgatctg gttcactcgaacgacgtcaccgcccactatggcattctgctggcgctgtatgcgttgatg caatttgcctgcgcacctgtgctgggcgcgctgtcggatcgtttcgggcggcggccggtc ttgctcgtctcgctggccggcgctgctgtcgactacgccatcatggcgacggcgcctttc ctttgggttctctatatcgggcggatcgtggcc…
Salmonella enterica subsp.enterica serovar TyphimuriumU288: STU288_2p00065	atgtccaccaacttatcagtgataaagaatccgcgcgttcaatcggaccagcggaggctg gtccggaggccagacgtgaaacccaacagacccctgatcgtaattctgagcactgtcgcg ctcgacgctgtcggcatcggcctgattatgccggtgctgccgggcctcctgcgcgatctg gttcactcgaacgacgtcaccgcccactatggcattctgctggcgctgtatgcgttgatg caatttgcctgcgcacctgtgctgggcgcgctgtcggatcgtttcgggcggcggccggtc ttgctcgtctcgctggccggcgctgctgtcgactacgccatcatggcgacggcgcctttc ctttgggttctctatatcgggcggatcgtggcc…
Escherichia coli SMS-3-5(environmental): EcSMS35_A0153(tetA)	atgtccaccaacttatcagtgataaagaatccgcgcgttcaatcggaccagcggaggctggtccggaggccagacgtgaaacccaacagacccctgatcgtaattctgagcactgtcgcgctcgacgctgtcggcatcggcctgattatgccggtgctgccgggcctcctgcgcgatctggttcactcgaacgacgtcaccgcccactatggcattctgctggcgctgtatgcgttgatgcaatttgcctgcgcacctgtgctgggcgcgctgtcggatcgtttcgggcggcggccggtcttgctcgtctcgctggccggcgctgctgtcgactacgccatcatggcgacggcgcctttcctttgggttctctatatcgggcggatcgtggccggcatc…
Escherichia coli O25b: K100: H4-ST131EC958(UPEC): EC958_A0129(tetA)	atgtccaccaacttatcagtgataaagaatccgcgcgttcaatcggaccagcggaggctggtccggaggccagacgtgaaacccaacagacccctgatcgtaattctgagcactgtcgcgctcgacgctgtcggcatcggcctgattatgccggtgctgccgggcctcctgcgcgatctggttcactcgaacgacgtcaccgcccactatggcattctgctggcgctgtatgcgttgatgcaatttgcctgcgcacctgtgctgggcgcgctgtcggatcgtttcgggcggcggccggtcttgctcgtctcgctggccggcgctgctgtcgactacgccatcatggcgacggcgcctttcctttgggttctctatatcgggcggatcgtggccggcatc…
Escherichia coli O104H42009EL-2050(EAEC): O3M_00390	atgtccaccaacttatcagtgataaagaatccgcgcgttcaatcggaccagcggaggctg gtccggaggccagacgtgaaacccaacagacccctgatcgtaattctgagcactgtcgcg ctcgacgctgtcggcatcggcctgattatgccggtgctgccgggcctcctgcgcgatctg gttcactcgaacgacgtcaccgcccactatggcattctgctggcgctgtatgcgttgatg caatttgcctgcgcacctgtgctgggcgcgctgtcggatcgtttcgggcggcggccggtc ttgctcgtctcgctggccggcgctgctgtcgactacgccatcatggcgacggcgcctttc ctttgggttctctatatcgggcggatcgtggcc…
Escherichia coli O104H42011C-3493(EAEC): O3K_00380	atgtccaccaacttatcagtgataaagaatccgcgcgttcaatcggaccagcggaggctg gtccggaggccagacgtgaaacccaacagacccctgatcgtaattctgagcactgtcgcg ctcgacgctgtcggcatcggcctgattatgccggtgctgccgggcctcctgcgcgatctg gttcactcgaacgacgtcaccgcccactatggcattctgctggcgctgtatgcgttgatg caatttgcctgcgcacctgtgctgggcgcgctgtcggatcgtttcgggcggcggccggtc ttgctcgtctcgctggccggcgctgctgtcgactacgccatcatggcgacggcgcctttc ctttgggttctctatatcgggcggatcgtggcc…
Escherichia coli O145H28RM13514(EHEC): ECRM13514_5836	atgtccaccaacttatcagtgataaagaatccgcgcgttcaatcggaccagcggaggctggtccggaggccagacgtgaaacccaacagacccctgatcgtaattctgagcactgtcgcgctcgacgctgtcggcatcggcctgattatgccggtgctgccgggcctcctgcgcgatctggttcactcgaacgacgtcaccgcccactatggcattctgctggcgctgtatgcgttgatgcaatttgcctgcgcacctgtgctgggcgcgctgtcggatcgtttcgggcggcggccggtcttgctcgtctcgctggccggcgctgctgtcgactacgccatcatggcgacggcgcctttcctttgggttctctatatcgggcggatcgtggccggcatc…
Acinetobacter baumannii AB0057: AB57_06305	atgtccaccaacttatcagtgataaagaatccgcgcgttcaatcggaccagcggaggctg gtccggaggccagacgtgaaacccaacagacccctgatcgtaattctgagcactgtcgcg ctcgacgctgtcggcatcggcctgattatgccggtgctgccgggcctcctgcgcgatctg gttcactcgaacgacgtcaccgcccactatggcattctgctggcgctgtatgcgttgatg caatttgcctgcgcacctgtgctgggcgcgctgtcggatcgtttcgggcggcggccggtc ttgctcgtctcgctggccggcgctgctgtcgactacgccatcatggcgacggcgcctttc ctttgggttctctatatcgggcggatcgtggcc…
Acinetobacter baumannii AYE: ABAYE3597	atgtccaccaacttatcagtgataaagaatccgcgcgttcaatcggaccagcggaggctg gtccggaggccagacgtgaaacccaacagacccctgatcgtaattctgagcactgtcgcg ctcgacgctgtcggcatcggcctgattatgccggtgctgccgggcctcctgcgcgatctg gttcactcgaacgacgtcaccgcccactatggcattctgctggcgctgtatgcgttgatg caatttgcctgcgcacctgtgctgggcgcgctgtcggatcgtttcgggcggcggccggtc ttgctcgtctcgctggccggcgctgctgtcgactacgccatcatggcgacggcgcctttc ctttgggttctctatatcgggcggatcgtggcc…
Thauera aromatica: Tharo_3444	atgccggtgctgccgggcctcctgcgcgatctggttcactcgaacgacgtcaccgcccac tatggcattctgctggcgctgtatgcgttgatgcaatttgcctgcgcacctgtgctgggc gcgctgtcggatcgtttcgggcggcggccggtcttgctcgtctcgctggccggcgctgct gtcgactacgccatcatggcgacggcgcctttcctttgggttctctatatcgggcggatc gtggccggcatcaccggggcgactggggcggtagccggcgcttatattgccgatatcact gatggcgatgagcgcgcgcggcacttcggcttcatgagcgcctgtttcgggttcgggatg gtcgcgggacctgtgctcggtgggctgatgggc…
Comamonas kerstersii: B5M06_08220	gtgaaacccaacagacccctgatcgtaattctgagcactgtcgcgctcgacgctgtcggc atcggcctgattatgccggtgctgccgggcctcctgcgcgatctggttcactcgaacgac gtcaccgcccactatggcattctgctggcgctgtatgcgttgatgcaatttgcctgcgca cctgtgctgggcgcgctgtcggatcgtttcgggcggcggccggtcttgctcgtctcgctg gccggcgctgctgtcgactacgccatcatggcgacggcgcctttcctttgggttctctat atcgggcggatcgtggccggcatcaccggggcgactggggcggtagccggcgcttatatt gccgatatcactgatggcgatgagcgcgcgcgg…
Chitinibacter bivalviorum: HQ393_16915	gtgaaacccaacagacccctgatcgtaattctgagcactgtcgcgctcgacgctgtcggc atcggcctgattatgccggtgctgccgggcctcctgcgcgatctggttcactcgaacgac gtcaccgcccactatggcattctgctggcgctgtatgcgttgatgcaatttgcctgcgca cctgtgctgggcgcgctgtcggatcgtttcgggcggcggccggtcttgctcgtctcgctg gccggcgctgctgtcgactacgccatcatggcgacggcgcctttcctttgggttctctat atcgggcggatcgtggccggcatcaccggggcgactggggcggtagccggcgcttatatt gccgatatcactgatggcgatgagcgcgcgcgg…
Alcaligenes ammonioxydans: FE795_09075	gtgaaacccaacagacccctgatcgtaattctgagcactgtcgcgctcgacgctgtcggc atcggcctgattatgccggtgctgccgggcctcctgcgcgatctggttcactcgaacgac gtcaccgcccactatggcattctgctggcgctgtatgcgttgatgcaatttgcctgcgca cctgtgctgggcgcgctgtcggatcgtttcgggcggcggccggtcttgctcgtctcgctg gccggcgctgctgtcgactacgccatcatggcgacggcgcctttcctttgggttctctat atcgggcggatcgtggccggcatcaccggggcgactggggcggtagccggcgcttatatt gccgatatcactgatggcgatgagcgcgcgcgg…
Shewanella bicestrii: CF168_22005	gtgaaacccaacagacccctgatcgtaattctgagcactgtcgcgctcgacgctgtcggc atcggcctgattatgccggtgctgccgggcctcctgcgcgatctggttcactcgaacgac gtcaccgcccactatggcattctgctggcgctgtatgcgttgatgcaatttgcctgcgca cctgtgctgggcgcgctgtcggatcgtttcgggcggcggccggtcttgctcgtctcgctg gccggcgctgctgtcgactacgccatcatggcgacggcgcctttcctttgggttctctat atcgggcggatcgtggccggcatcaccggggcgactggggcggtagccggcgcttatatt gccgatatcactgatggcgatgagcgcgcgcgg…
Shewanella algae: BS332_22230	ctggtccggaggccagacgtgaaacccaacagacccctgatcgtaattctgagcactgtc gcgctcgacgctgtcggcatcggcctgattatgccggtgctgccgggcctcctgcgcgat ctggttcactcgaacgacgtcaccgcccactatggcattctgctggcgctgtatgcgttg atgcaatttgcctgcgcacctgtgctgggcgcgctgtcggatcgtttcgggcggcggccg gtcttgctcgtctcgctggccggcgctgctgtcgactacgccatcatggcgacggcgcct ttcctttgggttctctatatcgggcggatcgtggccggcatcaccggggcgactggggcg gtagccggcgcttatattgccgatatcactgat…
Pseudomonas putidaHB3267: B479_26854	atgtccaccaacttatcagtgataaagaatccgcgcgttcaatcggaccagcggaggctg gtccggaggccagacgtgaaacccaacagacccctgatcgtaattctgagcactgtcgcg ctcgacgctgtcggcatcggcctgattatgccggtgctgccgggcctcctgcgcgatctg gttcactcgaacgacgtcaccgcccactatggcattctgctggcgctgtatgcgttggtg caatttgcctgcgcacctgtgctgggcgcgctgtcggatcgtttcgggcggcggccaatc ttgctcgtctcgctggccggcgccactgtcgactacgccatcatggcgacagcgcctttc ctttgggttctctatatcgggcggatcgtggcc…
Edwardsiella tardaEIB202: ETAE_p036	atgtccaccaacttatcagtgataaagaatccgcgcgttcaatcggaccagcggaggctg gtccggaggccagacgtgaaacccaacagacccctgatcgtaattctgagcactgtcgcg ctcgacgctgtcggcatcggcctgattatgccggtgctgccgggcctcctgcgcgatctg gttcactcgaacgacgtcgccgcccactatggcattctgctggcgctgtatgcgttgatg caatttgcctgcgcacctgtgctgggcgcgctgtcggatcgtttcgggcggcggccggtc ttgctcgtctcgctggccggcgctgctgtcgactacgccatcatggcgacggcgcctttc ctttgggttctctatatcgggcggatcgtggcc…
Yokenella regensburgei: HEC60_24170	gtgaaacccaacagacccctgatcgtaattctaagcactgtcgcgctcgacgctgtcggc atcggcctgattatgccggtgctgccgggcctcctgcgcgatctggttcactcgaacgac gtcaccgcccactatggcattctgctggcgctgtatgcgttgatgcaatttgcctgcgca cctgtgctgggcgcgctgtcggatcgtttcgggcggcggccggtcttgctcgtctcgctg gccggcgctgctgtcgactacgccatcatggcgacggcgcctttcctttgggttctctat atcgggcggatcgtggccggcatcaccggggcgactggggcggtagccggcgcttatatt gccgatatcactgatggcgatgagcgcgcgcgg…
Metakosakonia sp.MRY16-398: MRY16398_p20270	gtgaaacccaacagacccctgatcgtaattctgagcactgtcgcgctcgacgctgtcggc atcggcctgattatgccggtgctgccgggcctcctgcgcgatctggttcactcgaacgac gtcaccgcccactatggcattctgctggcgctgtatgcgttggtgcaatttgcctgcgca cctgtgctgggcgcgctgtcggatcgtttcgggcggcggccaatcttgctcgtctcgctg gccggcgccactgtcgactacgccatcatggcgacagtgcctttcctttgggttctctat atcgggcggatcgtggccggcatcaccggggcgactggggcggtagccggcgcttatatt gccgatatcactgatggcgatgagcgcgcgcgg…
Klebsiella pneumoniae subsp.pneumoniae KPNIH31: KPNIH31_26550	gtgaaacccaacagacccctgatcgtaattctgagcactgtcgcgctcgacgctgtcggc atcggcctgattatgccggtgctgccgggcctcctgcgcgatctggttcactcgaacgac gtcaccgcccactatggcattctgctggcgctgtatgcgttgatgcaatttgcctgcgca cctgtgctgggcgcgctgtcggatcgtttcgggcggcggccggtcttgctcgtctcgctg gccggcgctgctgtcgactacgccatcatggcgacggcgcctttcctttgggttctctat atcgggcggatcgtggccggcatcaccggggcgactggggcggtagccggcgcttatatt gccgatatcactgatggcgatgagcgcgcgcgg…
Salmonella sp.SSDFZ69: EOS98_23680	gtgaaacccaacagacccctgatcgtaattctaagcactgtcgcgctcgacgctgtcggc atcggcctgattatgccggtgctgccgggcctcctgcgcgatctggttcactcgaacgac gtcaccgcccactatggcattctgctggcgctgtatgcgttgatgcaatttgcctgcgca cctgtgctgggcgcgctgtcggatcgtttcgggcggcggccggtcttgctcgtctcgctg gccggcgctgctgtcgactacgccatcatggcgacggcgcctttcctttgggttctctat atcgggcggatcgtggccggcatcaccggggcgactggggcggtagccggcgcttatatt gccgatatcactgatggcgatgagcgcgcgcgg…
Salmonella enterica subsp.enterica serovar Schwarzengrund: SeSA_B0032	gtgaaacccaacagacccctgatcgtaattctgagcactgtcgcgctcgacgctgtcggc atcggcctgattatgccggtgctgccgggcctcctgcgcgatctggttcactcgaacgac gtcaccgcccactatggcattctgctggcgctgtatgcgttgatgcaatttgcctgcgca cctgtgctgggcgcgctgtcggatcgtttcgggcggcggccggtcttgctcgtctcgctg gccggcgctgctgtcgactacgccatcatggcgacggcgcctttcctttgggttctctat atcgggcggatcgtggccggcatcaccggggcgactggggcggtagccggcgcttatatt gccgatatcactgatggcgatgagcgcgcgcgg…
Salmonella enterica subsp.enterica serovar Typhimurium var.5-CFSAN001921: CFSAN001921_23980	gtgaaacccaacagacccctgatcgtaattctgagcactgtcgcgctcgacgctgtcggc atcggcctgattatgccggtgctgccgggcctcctgcgcgatctggttcactcgaacgac gtcaccgcccactatggcattctgctggcgctgtatgcgttgatgcaatttgcctgcgca cctgtgctgggcgcgctgtcggatcgtttcgggcggcggccggtcttgctcgtctcgctg gccggcgctgctgtcgactacgccatcatggcgacggcgcctttcctttgggttctctat atcgggcggatcgtggccggcatcaccggggcgactggggcggtagccggcgcttatatt gccgatatcactgatggcgatgagcgcgcgcgg…
Salmonella enterica subsp. enterica serovar Choleraesuis:SCH_004	gtgaaacccaacagacccctgatcgtaattctgagcactgtcgcgctcgacgctgtcggcatcggcctgattatgccggtgctgccgggcctcctgcgcgatctggttcactcgaacgacgtcaccgcccactatggcattctgctggcgctgtatgcgttgatgcaatttgcctgcgcacctgtgctgggcgcgctgtcggatcgtttcgggcggcggccggtcttgctcgtctcgctggccggcgctgctgtcgactacgccatcatggcgacggcgcctttcctttgggttctctatatcgggcggatcgtggccggcatcaccggggcgactggggcggtagccggcgcttatattgccgatatcactgatggcgatgagcgcgcgcggcacttc…
Escherichia coli O83: H1NRG857C(AIEC): NRG857_30067	gtgaaacccaacagacccctgatcgtaattctgagcactgtcgcgctcgacgctgtcggcatcggcctgattatgccggtgctgccgggcctcctgcgcgatctggttcactcgaacgacgtcaccgcccactatggcattctgctggcgctgtatgcgttgatgcaatttgcctgcgcacctgtgctgggcgcgctgtcggatcgtttcgggcggcggccggtcttgctcgtctcgctggccggcgctgctgtcgactacgccatcatggcgacggcgcctttcctttgggttctctatatcgggcggatcgtggccggcatcaccggggcgactggggcggtagccggcgcttatattgccgatatcactgatggcgatgagcgcgcgcggcacttc…
Escherichia coli O44: H18042(EAEC): EC042_4111	gtgaaacccaacagacccctgatcgtaattctgagcactgtcgcgctcgacgctgtcggcatcggcctgattatgccggtgctgccgggcctcctgcgcgatctggttcactcgaacgacgtcaccgcccactatggcattctgctggcgctgtatgcgttgatgcaatttgcctgcgcacctgtgctgggcgcgctgtcggatcgtttcgggcggcggccggtcttgctcgtctcgctggccggcgctgctgtcgactacgccatcatggcgacggcgcctttcctttgggttctctatatcgggcggatcgtggccggcatcaccggggcgactggggcggtagccggcgcttatattgccgatatcactgatggcgatgagcgcgcgcggcacttc…
Aeromonas allosaccharophila: I6G90_12610	atggagaaacacgggcacaaaaaccccctctgggtgctggtcatgacagtcacgctggca gtcgcaggctttagcctcccctccccggtgttggctcctttgctgctggatccggcccac ggcatgctgacgccggaagcctccgactggagccgcaaggtgtggctgggggtcatcatg gggctctatcccctgttccagctggtgggaagcccctggctcggtcgcctctccgaccgc tatggccgcaagccactgctgttgctctcgctggcgggggtgctggcaggctatgccctg atggcactcggtatcgcctggcgctccctccccctgttgctgctcagccggatggtggag gggctatgcaacggcaacatcgccatcgtgcag…
Aeromonas simiae: FE240_15685	gtgaaacccaacagacccctgatcgtaattctgagcactgtcgcgctcgacgctgtcggc atcggcctgattatgccggtgctgccgggcctcctgcgcgatctggttcactcgaacgac gtcaccgcccactatggcattctgctggcgctgtatgcgttgatgcaatttgcctgcgca cctgtgctgggcgcgctgtcggatcgtttcgggcggcggccggtcttgctcgtctcgctg gccggcgctgctgtcgactacgccatcatggcgacgacgcctttcctttgggttctctat atcgggcggatcgtggccggcatcaccggggcgactggggcggtagccggcgcttatatt gccgatatcactgatggcgatgagcgcgcgcgg…
Shigella sonnei Ss046: SSON_PA02	atgtccaccaacttatcagtgataaagaatccgcgcgttcaatcggaccagcggaggctg gtccggaggccagacgtgaaacccaacagacccctgatcgtaattctgagcactgtcgcg ctcgacgctgtcggcatcggcctgattatgccggtgctgccgggcctcctgcgcgatctg gttcactcgaacgacgtcaccgcccactatggcattctgctggcgctgtatgcgttgatg caatttgcctgcgcacctgtgctgggcgcgctgtcggatcgtttcgggcggcggccggtc ttgctcgtctcgctggccggcgctgctgtcgactacgccatcatggcgacggcgcctttc ctttgggttctctatatcgggcggatcgtggcc…
Salmonella enterica subsp.enterica serovar NewportSL254: SNSL254_p_0042	atgtccaccaacttatcagtgataaagaatccgcgcgttcaatcggaccagcggaggctg gtccggaggccagacgtgaaacccaacagacccctgatcgtaattctgagcactgtcgcg ctcgacgctgtcggcatcggcctgattatgccggtgctgccgggcctcctgcgcgatctg gttcactcgaacgacgtcaccgcccactatggcattctgctggcgctgtatgcgttgatg caatttgcctgcgcacctgtgctgggcgcgctgtcggatcgtttcgggcggcggccggtc ttgctcgtctcgctggccggcgctgctgtcgactacgccatcatggcgacggcgcctttc ctttgggttctctatatcgggcggatcgtggcc…
Escherichia coli O152H28SE11(commensal): ECSE_P1-0011	atgaaatctaacaatgcgctcatcgtcatcctcggcaccgtcaccctggatgctgtaggc ataggcttggttatgccggtactgccgggcctcttgcgggatatcgtccattccgacagc atcgccagtcactatggcgtgctgctagcgctatatgcgttgatgcaatttctatgcgca cccgttctcggagcactgtccgaccgctttggccgccgcccagtcctgctcgcttcgcta cttggagccactatcgactacgcgatcatggcgaccacacccgtcctgtggatcctctac gccggacgcatcgtggccggcatcaccggcgccacaggtgcggttgctggcgcctatatc gccgacatcaccgatggggaagatcgggctcgc…
Escherichia coli APECO1(APEC): APECO1_O1R83(tetA)	atgaaatctaacaatgcgctcatcgtcatcctcggcaccgtcaccctggatgctgtaggcataggcttggttatgccggtactgccgggcctcttgcgggatatcgtccattccgacagcatcgccagtcactatggcgtgctgctagcgctatatgcgttgatgcaatttctatgcgcacccgttctcggagcactgtccgaccgctttggccgccgcccagtcctgctcgcttcgctacttggagccactatcgactacgcgatcatggcgaccacacccgtcctgtggatcctctacgccggacgcatcgtggccggcatcaccggcgccacaggtgcggttgctggcgcctatatcgccgacatcaccgatggggaagatcgggctcgccacttc…
Psychromicrobium lacuslunae: UM93_16920	atgcaatttctatgcgcacccgttctcggagcactgtccgaccgctttggccgccgccca gtcctgctcgcttcgctacttggagccactatcgactacgcgatcatggcgaccacaccc gtcctgtggatcctctacgccggacgcatcgtggccggcatcaccggcgccacaggtgcg gttgctggcgcctatatcgccgacatcaccgatggggaagatcgggctcgccacttcggg ctcatgagcgcttgtttcggcgtgggtatggtggcaggccccgtggccgggggactgttg ggcgccatctccttgcatgcaccattccttgcggcggcggtgctcaacggcctcaaccta ctactgggctgcttcctaatgcaggagtcgcat…
Labryssp.KNU-23: FZC33_33810	atgacgaccaaatttgctctcccgctcatactgggcgtcgtggccctcgatgccatcggc atcggactggtcatgcccgtcttgcccgaactcttgcgcaatctcgtccacacagatgcg gtggccgggcattacggcgtgctgctggcgatctatgcgttgatgcagttcctgttcgcg ccggccctcggcgccctgtcggaccgtttcggccgccgtcccgtgctgcttgcttcgctg gcgggggcaaccatagactatgccatcatggcgacggcaccggtcctgtgggtgctctat gtcgggcgcgccatcgccggcatcaccggcgcgacggcagccgtagccggggcggcgatc gccgacatcaccccggaagaacagcgtgcgcgg…
Achromobacter xylosoxidansA8: AXYL_03627	gtgccgaaaaatttatcaacgataaataaatacgaatcagcacatgaaatccacacccct acccgaaggccggacgtgagagccggccatgccctggttatcctgagcaccgttgcgctg gacgcggtcggcataggcctggtcatgcccgtcctgcccggcctgctgcgaggcctggtc cactcggaggagattgccggccactatggggccttgctcgcggcgtatgcgctgatgcag ttcctctgcgccccggcgctgggcgcgctgtccgaccgctatgggcggcggccgatcctg ctgctctcgctggcgggcgccgccatcgactacctgatcatggcgacggccccgaccctg ctggtcctgtatctggggcggctcgtcgccggc…
Melaminivora sp.SC2-9: C6568_16750	atgaaatctaacaatgcgctcatcgtcatcctcggcaccgtcaccctggatgctgtaggc ataggcttggttatgccggtactgccgggcctcttgcgggatatcgtccattccgacagc atcgccagtcactatggcgtgctgctagcgctatatgcgttgatgcaatttctatgcgca cccgttctcggagcactgtccgaccgctttggccgccgcccagtcctgctcgcttcgcta cttggagccactatcgactacgcgatcatggcgaccacacccgtcctgtggatcctctac gccggacgcatcgtggccggcatcaccggcgccacaggtgcggttgctggcgcctatatc gccgacatcaccgatggggaagatcgggctcgc…
Chlamydia trachomatisJ/6276tet1: CTJTET1_04085	atgaaatctaacaatgcgctcatcgtcatcctcgccaccgtcaccctggatgctgtaggc ataggcttggttatgccggtactgccgggcctcttgcgggatatcgtccattccgacagc atcgccagtcactatggcgtgctgctagcgctatatgcgttgatgcaatttctatgcgca cccgttctcggagcactgtccgaccgctttggccgccgcccagtcctgctcgcttcgcta cttggagccactatcgactacgcgatcatggcgaccacacccgtcctgtggatcctctac gccggacgcatcgtggccggcatcaccggcgccacaggtgcggttgctggcgcctatatc gccgacatcaccgatggggaagatcgggctcgc…
Chlamydia trachomatisRC-J(s)/122: CTRC122_04035	atgaaatctaacaatgcgctcatcgtcatcctcgccaccgtcaccctggatgctgtaggc ataggcttggttatgccggtactgccgggcctcttgcgggatatcgtccattccgacagc atcgccagtcactatggcgtgctgctagcgctatatgcgttgatgcaatttctatgcgca cccgttctcggagcactgtccgaccgctttggccgccgcccagtcctgctcgcttcgcta cttggagccactatcgactacgcgatcatggcgaccacacccgtcctgtggatcctctac gccggacgcatcgtggccggcatcaccggcgccacaggtgcggttgctggcgcctatatc gccgacatcaccgatggggaagatcgggctcgc…
Chlamydia trachomatisRC-F(s)/852: CTRC852_04130	atgaaatctaacaatgcgctcatcgtcatcctcgccaccgtcaccctggatgctgtaggc ataggcttggttatgccggtactgccgggcctcttgcgggatatcgtccattccgacagc atcgccagtcactatggcgtgctgctagcgctatatgcgttgatgcaatttctatgcgca cccgttctcggagcactgtccgaccgctttggccgccgcccagtcctgctcgcttcgcta cttggagccactatcgactacgcgatcatggcgaccacacccgtcctgtggatcctctac gccggacgcatcgtggccggcatcaccggcgccacaggtgcggttgctggcgcctatatc gccgacatcaccgatggggaagatcgggctcgc…
Chlamydia trachomatisRC-F(s)/342: CTRC342_04115	atgaaatctaacaatgcgctcatcgtcatcctcgccaccgtcaccctggatgctgtaggc ataggcttggttatgccggtactgccgggcctcttgcgggatatcgtccattccgacagc atcgccagtcactatggcgtgctgctagcgctatatgcgttgatgcaatttctatgcgca cccgttctcggagcactgtccgaccgctttggccgccgcccagtcctgctcgcttcgcta cttggagccactatcgactacgcgatcatggcgaccacacccgtcctgtggatcctctac gccggacgcatcgtggccggcatcaccggcgccacaggtgcggttgctggcgcctatatc gccgacatcaccgatggggaagatcgggctcgc…
Snodgrassella alvi: SALWKB2_0695	atgaaatctaacaatgcgctcatcgtcatcctcggcaccgtcaccctggatgctgtaggc ataggcttggttatgccggtactgccgggcctcttgcgggatatcgtccattccgacagc atcgccagtcactatggcgtgctgctagcgctatatgcgttgatgcaatttctatgcgca cccgttctcggagcactgtccgaccgctttggccgccgcccagtcctgctcgcttcgcta cttggagccactatcgactacgcgatcatggcgaccacacccgtcctgtggatcctctac gccggacgcatcgtggccggcatcaccggcgccacaggtgcggttgctggcgcctatatc gccgacatcaccgatggggaagatcgggctcgc…
Aeromonas hydrophila AL06-06: RY45_02955	atgaaatctaacaatgcgctcatcgtcatcctcggcaccgtcaccctggatgctgtaggc ataggcttggttatgccggtactgccgggcctcttgcgggatatcgtccattccgacagc atcgccagtcactatggcgtgctgctagcgctatatgcgttgatgcaatttctatgcgca cccgttctcggagcactgtccgaccgctttggccgccgcccagtcctgctcgcttcgcta cttggagccactatcgactacgcgatcatggcgaccacacccgtcctgtggatcctctac gccggacgcatcgtggccggcatcaccggcgccacaggtgcggttgctggcgcctatatc gccgacatcaccgatggggaagatcgggctcgc…

## Sheet: Table 3SI
Table 3SI.	Coverages of the newly developed primers and other primers amply used to determine the absolut abudance of different ARGs in the sequences selected from each KEGG orthology number.
Class	Target gene	Primer name	Primer sequence (5´–3´)	Number of target sequences	Percentage of in silico amplification	Reference
Aminoglycoside	aadA	aadA-336F	CATTCTTGCRGGTATCTTCGAGC	96/96	1	This study
		aadA-550R	GCACTACATTYCGCTCATCGC	96/96	1
		aadA-Zhu1F	GTTGTGCACGACGACATCATT	69/96	0.72	Zhu et al., 2013
		aadA-Zhu1R	GGCTCGAAGATACCTGCAAGAA	96/96	1
		aadA-Zhu-2F	CGAGATTCTCCGCGCTGTA	68/96	0.71	Zhu et al., 2013
		aadA-Zhu2R	GCTGCCATTCTCCAAATTGC	92/96	0.92
		aadA-ClarkF	TGATTTGCTGGTTACGGTGAC	73/96	0.73	Clark et al., 1999
		aadA-ClarkR	CGCTATGTTCTCTTGCTTTTG	92/96	0.92
		aadA-RandallF	TATCAGAGGTAGTTGGCGTCAT	67/96	0.67	Randall et al., 2004
		aadA-RandallR	GTTCCATAGCGTTAAGGTTTCATT	70/96	0.7
		aadA1F	TGAGGGAAGCGGTGATCGCCGAA	67/96	0.67	Nugent et al., 2006
		aadA1R	CGCGCTTAGCTGGATAACGCCACG	92/96	0.92
	aadB	aadB-118F	GACACAACGCAGGTCACATT	21/21	1	This study
		aadB-536R	GGTGGTACTTCATCGGCATAG	21/21	1
		aadB-RandallF	GAGCGAAATCTGCCGCTCTGG	21/21	1	Randall et al., 2004
		aadB-RandallR	CTGTTACAACGGACTGGCCGC	21/21	1
		aadB-VanhoofF	ATGTTACGCAGCAGGGCAGTCG	21/21	1	Vanhoof et al., 1992
		aadB-VanhoofR	CGTCAGATCAATATCATCGTGC	21/21	1
		aadB-AsadollahiF	ATGGACACAACGCAGGTCGC	21/21	1	Asadollahi et al., 2012
		aadB-AsadollahiR	TTAGGCCGCATATCGCGACC	21/21	1
		aadB-Noppe-LeclercqF	ATCTGCCGCTCTGGAT	21/21	1	Noppe-Leclercq et al., 1999
		aadB-Noppe-LeclercqR	CGAGCCTGTAGGACT	21/21	1
		RH212-R	GCATATCGCGACCTGAAAGC	21/21	1	Nigro et al., 2011
		RH377-R	GACACAACGCAGGTCACATTGAT	21/21	1
Beta-lactams	ampC	ampC-535F	GTGAAGCCRTCTGGTTTGAG	81/81	1	This study
		ampC-1028R	GCGACATAGCTACCAAATCCG	81/81	1
		ampC-YangF	CCTCTTGCTCCACATTTGCT	55/81	0.67	Yang et al., 2012
		ampC-YangR	ACAACGTTTGCTGTGTGACG	80/81	0.98	Xu et al., 2020
		ampC-Zhu1F	TGGCGTATCGGGTCAATGT	0/81	0	Zhu et al., 2013
		ampC-Zhu1R	CTCCACGGGCCAGTTGAG	0/81	0	Zainab et al., 2020
		ampC-Zhu2F	GCAGCACGCCCCGTAA	80/81	0.98	Zhu et al., 2013
		ampC-Zhu2R	TGTACCCATGATGCGCGTACT	79/81	0.96	Zainab et al., 2020
		ampC-Zhu3F	AACAAAAGATCCCCGGTATGG	79/81	0.96	Zhu et al., 2013
		ampC-Zhu3R	ACGCCCGTAAATGTTTTGCT	81/81	0.96	Zainab et al., 2020
		ampC-Zhu4F	CAGCCGCTGATGAAAAAATATG	0/81	0.99	Zhu et al., 2013
		ampC-Zhu4R	CAGCGAGCCCACTTCGA	0/81	0	Zainab et al., 2020
		Lak2FP	GGGAATGCTGGATGCACAA	0/81	0	Volkmann et al., 2004
		Lak1RP	CATGACCCAGTTCGCCATATC	0/81	0
		ampC-BöckelmannF	GTGACCAGATACTGGCCACA	0/81	0	Böckelmann et al., 2009
		ampC-BöckelmannR	TTACTGTAGCGCCTCGAGGA	0/81	0
		bl1_ampcF	CCGGATGAGGTCACGGATAC	0/81	0	Looft et al., 2012
		bl1_ampcR	ATGCTGGCGTTAGCGTAAAGA	0/81	0
	blaSHV	blaSHV-286F	CAGGATCTGGTGGACTAYTC	89/89	1	This study
		blaSHV-504R	CGCCTCATTSAGTTCCGTTTC	89/89	1
		blaSHV-BuelowF	CTTTCCCATGATGAGCACCT	88/89	0.99	Buelow et al., 2017
		blaSHV-BuelowR	AGATCCTGCTGGCGATAGTG	88/89	0.99
		SHV-FW	CGCTTTCCCATGATGAGCACCTTT	88/89	0.99	Pei et al., 2006
		SHV-RV	TCCTGCTGGCGATAGTGGATCTTT	79/89	0.89	Narciso da Rocha et al., 2018
		blaSHV-Zhu1F	TCCCATGATGAGCACCTTTAAA	88/89	0.99	Zhu et al., 2013
		blaSHV-Zhu1R	TTCGTCACCGGCATCCA	84/89	0.94	Zainab et al., 2020
		blaSHV-Zhu2F	CTTTCCCATGATGAGCACCTTT	88/89	0.99	Zhu et al., 2013
		blaSHV-Zhu2R	TCCTGCTGGCGATAGTGGAT	88/89	0.99	Zainab et al., 2020
		SHV_F	GCGAAAGCCAGCTGTCGGGC	88/89	0.99	Henriques et al., 2006
		SHV_R	GATTGGCGGCGCTGTTATCGC	87/89	0.98	Jiang et al.,2013
		blaSHV-JeminaF	ATTTGTCGCTTCTTTACTCGC	0/89	0	Jemima et al., 2008
		blaSHV-JeminaR	TTTATGGCGTTACCTTTGACC	0/89	0
		blaSHV-RoschanskiF	TCCCATGATGAGCACCTTTAAA	88/89	0.88	Roschanski et al., 2014
		blaSHV-RoschanskiR	TCCTGCTGGCGATAGTGGAT	88/89	0.88	Hosu et al., 2021
	blaTEM	blaTEM-335F	CGGATGGCATGACAGTAAGAG	81/81	1	This study
		blaTEM-609R	TTGCCGGGAAGCTAGAGTAAG	81/81	1
		blaTEM-BuelowF	AAGCCATACCAAACGACGAG	81/81	1	Buelow et al., 2017
		blaTEM-BuelowF	TTGCCGGGAAGCTAGAGTAA	81/81	1
		blaTEM-ZhouF	AGCATCTTACGGATGGCATGA	81/81	1	Zhu et al., 2013
		blaTEm-ZhouR	TCCTCCGATCGTTGTCAGAAGT	81/81	1	Zainab et al., 2020
		blaTEM-YanF	CATTTTCGTGTCGCCCTTAT	80/81	0.99	Yan et al., 2012
		blaTEM-YanR	GGGCGAAAACTCTCAAGGAT	81/81	1
		blaTEM-F	TTCCTGTTTTTGCTCACCCAG	81/81	1	Bibbal et al., 2007
		blaTEM-R	CTCAAGGATCTTACCGCTGTTG	81/81	1	Narciso da Rocha et al., 2018
		TEM UP	CACTATTCTCAGAATGACTTGGT	81/81	1	Lachmayr et al., 2009
		TEM LP	TGCATAATTCTCTTACTGTCATG	81/81	1	McConnell et al., 2018
		TEM_F	AAAGATGCTGAAGATCA	81/81	1	Speldooren et al., 1998
		TEM_R	TTTGGTATGGCTTCATTC	81/81	1	Araújo et al., 2017
		blaTEM-ToftelandF	ATGAGTATTCAACATTTCCG	81/81	1	Tofteland eta al., 2007
		blaTEM-ToftelandR	CCAATGCTTAATCAGTGAGG	80/81	0.99
		blaTEM-RoschanskiF	GCATCTTACGGATGGCATGA	81/81	1	Roschanski et al., 2014
		blaTEM-RoschanskiR	GTCCTCCGATCGTTGTCAGAA	81/81	1	Hosu et al., 2021
		bl2b_tem1F1	TTGACGCCGGGCAAGA	81/81	1	Looft et al., 2012
		bl2b_tem1R1	TGCTTTTCTGTGACTGGTGAGTACT	81/81	1
		bl2b_tem1F2	AGCATCTTACGGATGGCATGA	81/81	1	Looft et al., 2012
		bl2b_tem1R2	TCCTCCGATCGTTGTCAGAAGT	81/81	1
	mecA	mecA-1196F	CTTCACCAGGTTCAACTCA	37/37	1	This study
		mecA-1565R	CCTTGTCCRTAACCTGAATC	37/37	1
		mecAF	CATTGATCGCAACGTTCAATTTAAT	35/37	0.95	Böckelmann et al., 2009
		mecAR	TGGTCTTTCTGCATTCCTGGA	35/37	0.95	McConnell et al., 2018
		mecA1FP	CGCAACGTTCAATTTAATTTTGTTAA	35/37	0.95	Volkmann et al., 2004
		mecA1RP	TGGTCTTTCTGCATTCCTGGA	35/37	0.95
		mecA-BuelowF	TCCAGGAATGCAGAAAGACC	35/37	0.95	Buelow et al., 2017
		mecA-BuelowR	GGCCAATTCCACATTGTTTC	35/37	0.95
Trimethoprim	dfrA1	dfrA1-127F	GTMGGSCGCAAGACDTTYGA	42/42	1	This study
		dfrA1-381R	GWARACATCACCYTCTGGCT	42/42	1
		dfr1s-f	ATGGAGTGCCAAAGGTGAAC	20/42	0.48	Berglund et al., 2014
		dfr1s-r	TATCTCCCCACCACCTGAAA	20/42	0.48
		dfrA1-GrapeF	TGGTAGCTATATCGAAGAATGGAGT	19/42	0.45	Grape et al., 2007
		dfrA1-GrapeR	TATGTTAGAGGCGAAGTCTTGGGTA	19/42	0.45	Berglund et al., 2014
		dfrA1-ZhuF	GGAATGGCCCTGATATTCCA	21/42	0.5	Zhu et al., 2013
		dfrA1-ZhuR	AGTCTTGCGTCCAACCAACAG	19/43	0.45	Zainab et al., 2020
		dfrA1-HoekF	CCAAAGGTGAACAGCTCCTG	19/43	0.45	van Hoek et al., 2005
		dfrA1-HoekR	CCAAAGGTGAACAGCTCCTG	19/43	0.45	Ziembińska-Buczyńska et al., 2015
		dfrA1-GrapeF	ATGGAGTGCCAAAGGTGAAC	19/43	0.45	Grape et al., 2007
		dfrA1-GrapeR	TATCTCCCCACCACCTGA AA	19/43	0.45
		dfrA1-RochegüeF	TCGAAGAATGGAGTTATCGGGA	20/43	0.48	Rochegüe et al., 2021
		dfrA1-RochegüeR	TGTCAGATGTAAAACTTGAACGTGTTA	19/43	0.45
Macrolides	ermB	ermB-109F	GGAACAGGTAAAGGGCAT	58/58	1	This study
		ermB-543R	TCTGTGGTATGGCGGGTAAG	58/58	1
		erm(B)-91f	GATACCGTTTACGAAATTGG	58/58	1	Chen et al., 2007
		erm(B)-454r	GAATCGAGACTTGAGTGTGC	58/58	1	Berglund et al., 2014
		ermB-BuelowF	GGTTGCTCTTGCACACTCAA	58/58	1	Buelow et al., 2017
		ermB-BuelowR	CTGTGGTATGGCGGGTAAGT	58/58	1
		ermB-fw	CGTGCGTCTGACATCTATCTGA	58/58	1	Mao et al., 2015
		ermB-rv	CTGTGGTATGGCGGGTAAGTT	58/58	1	Wang et al., 2020
		ermBF	GGATTCTACAAGCGTACCTTGGA	58/58	1	Böckelmann et al., 2009
		ermBR	GCTGGCAGCTTAAGCAATTGCT	58/58	1	McConnell et al., 2018
		ermB-ZhuF	TAAAGGGCATTTAACGACGAAACT	58/58	1	Zhu et al., 2013
		ermB-ZhuR	TTTATACCTCTGTTTGTTAGGGAATTGAA	58/58	1	Szekeres et al., 2018
		ermB-F	TGAATCGAGACTTGAGTGTGCAA	58/58	1	Alexander et al., 2015
		ermB-R	GGATTCTACAAGCGTACCTT	58/58	1	Zainab et al., 2020
		ermB-JungF	TTGGATATTCACCGAACACTAGGG	58/58	1	Jung et al., 2009
		ermB-JungR	ATAGACAATACTTGCTCATAAGTAACGG	58/58	1
Fosfomycin	fosA	fosA-7F	ACCGGTCTCAATCACCTGAC	20/20	1	This study
		fosA-306R	GAGGAAGTAGAACGAATCGCC	20/20	1
		SPI-1559	CACCTCTAGAAGGAGGAAGCCCCCATGCTTACCGGTC	0/20	0	De Groote et al., 2011
		SPI-1713	CACCGAATTCCTAGTGGTGGTGGTGGTGGTGGTCGGCGAAA CGCATTCCCG	0/20	0
		fosA-LiF	ATCTGTGGGTCTGCCTGTCGT	0/20	0	Li et al., 2015
		fosA-LiR	ATGCCCGCATAGGGCTTCT	0/20	0	Garallah and Al-Jubori et al., 2020
		fosA-AbbottF	CGGGTCGAGGAAGTAGAACG	20/20	1	Abbott et al., 2020
		fosA-AbottR	TGCTCACCGGTCTCAATCAC	20/20	1
		fosA-ZhangF	GCTGCACGCCCGCTGGAATA	0/20	0	Zhang et al., 2020
		fosA-ZhangR	CGACGCCCCCTCGCTTTTGT	0/20	0
Quinolones	qnrS	qnrS-244F	GCCAATTGYTACGGKATWGAG	15/15	1	This study
		qnrS-470R	GACTCTTTCARTGATGCRCC	15/15	1
		QnrS-F	ATCAAGTGAGTAATCGTATGTACT	10/15	0.67	Berglund et al., 2014
		QnrS-R	CACCTCGACTTAAGTCTGAC	10/15	0.67
		qnrS-fw	GTATAGAGTTCCGTGCGTGTGA	7/15	0.47	Yan et al., 2012
		qnrS-rv	GGTTCGTTCCTATCCAGCGATT	8/15	0.53	Mao et al., 2015
		qnrS-BuelowF	TGGAAACCTACCGTCACACA	2/15	0.13	Buelow et al., 2017
		qnrS-BuelowR	AATCGCATCGGATAAAGGTG	2/15	0.13
		qnrSrtF11	GACGTGCTAACTTGCGTGAT	10/15	0.67	Marti and Balcázar, 2013
		qnrSrtR11	TGGCATTGTTGGAAACTTG	10/15	0.67	Narciso da Rocha et al., 2018
		qnrS UP	CGACGTGCTAACTTGCGTGA	10/15	0.67	Colomer- Lluch et al., 2014
		qnrS LP	GGCATTGTTGGAAACTTGCA	10/15	0.67	McConnell et al., 2018
		qnrS-F	GTGAGTAATCGTATGTACTTTTGC	10/15	0.67	Guillard et al., 2011
		qnrS-R	AAACACCTCGACTTAAGTCT	10/15	0.67	Liu et al., 2019
		qnrS-F	GCAAGTTCATTGAACAGGGT	10/15	0.67	Cattoir et al., 2007
		qnrS-R	TCTAAACCGTCGAGTTCGGCG	10/15	0.67	Araújo et al., 2017
Tetracyclines	tetA	tetA(A)-737F	TCATGCARCTYGTAGGMCAGG	49/49	1	This study
		tetA(A)-1190R	AKCCATGCCMAWCCGTTCCA	49/49	1
		tetA-F2-L	CAGCCTCAATTTCCTGACGGGCtG	37/49	0.76	Berglund et al., 2014
		tetA-R2	GAAGCGAGCGGGTTGAGA G	37/49	0.76
		tetA-BörjessonF	TCAATTTCCTGACGGGCTG	37/49	0.76	Börjesson et al., 2008
		tetA-BörjessonR	GAAGCGAGCGGGTTGAGAG	37/49	0.76
		tetA-NgF	GCTACATCCTGCTTGCCTTC	37/49	0.76	Ng et al., 2001
		tetA-NgR	CATAGATCGCCGTGAAGAGG	37/49	0.76	Lui et al., 2019
		tetA-F	CAGGCAGGTGGATGAGGAA	37/49	0.76	Huang et al., 2015
		tetA-R	GGCAGGCAGAGCAAGTAGAG	37/49	0.76	Huang et al., 2019
		tetA-Zhu1F	GCTGTTTGTTCTGCCGGAAA	37/49	0.76	Zhu et al., 2013
		tetA-Zhu1R	GGTTAAGTTCCTTGAACGCAAACT	37/49	0.76	Zainab et al., 2020
		tetA-Zhu2F	CTCACCAGCCTGACCTCGAT	37/49	0.76	Zhu et al., 2013
		tetA-Zhu2R	CACGTTGTTATAGAAGCCGCATAG	37/49	0.76	Lu et al., 2017
		Tet A-FW	GCGCGATCTGGTTCACTCG	37/49	0.76	Aminov et al., 2002
		Tet A-RV	AGTCGACAGYRGCGCCGGC	37/49	0.76	Storteboom et al., 2010
		tetaF	CTCACCAGCCTGACCTCGAT	37/49	0.76	Looft et al., 2012
		tetaR	CACGTTGTTATAGAAGCCGCATAG	37/49	0.76
References:
Abbott, I.J., van Gorp, E., Wijma, R.A., Dekker, J., Croughs, P.D., Meletiadis, J., Mouton, J.W., Peleg, A.Y. 2020. Efficacy of single and multiple oral doses of fosfomycin against Pseudomonas aeruginosa urinary tract infections in a dynamic in vitro bladder infection model. J. Antimicrob. Chemother. 75:1879-1888. https://doi.org/10.1093/jac/dkaa127.
Alexander, J., Bollmann, A., Seitz, W., Schwartz, T. 2015. Microbiological characterization of aquatic microbiomes targeting taxonomical marker genes and antibiotic resistance genes of opportunistic bacteria. Sci. Total Environ. 512-513: 316-325. https://doi.org/10.1016/j.scitotenv.2015.01.046.
Aminov, R.I., Chee-Sanford, J.C., Garrigues, N., Teferedegne, B., Krapac, I.J., White, B.A., Mackie, R.I. 2002. Development, validation, and application of PCR primers for detection of tetracycline efflux genes of gram-negative bacteria. Appl. Environ. Microbiol. 68:1786-93. https://doi.org/10.1128/AEM.68.4.1786-1793.2002.
Asadollahi, P., Akbari, M., Soroush, S., Taherikalani, M., Asadollahi, K., Sayehmiri, K., Maleki, A., Maleki, M.H., Karimi, P., Emaneini, M. 2012. Antimicrobial resistance patterns and their encoding genes among Acinetobacter baumannii strains isolated from burned patients. Burns. 38:1198-203. https://doi.org/10.1016/j.burns.2012.04.008.
Berglund, B., Khan, G.A., Weisner, S.E.B., Ehde, P.M., Fick, J., Lindgren, P. 2014. Efficient removal of antibiotics in surface-flow constructed wetlands, with no observed impact on antibiotic resistance genes. Sci. Total Environ. 476–477: 29-37. https://doi.org/10.1016/j.scitotenv.2013.12.128.
Bibbal, D., Dupouy, V., Ferré, J.P., Toutain, P.L., Fayet, O., Prère, M.F., Bousquet-Mélou, A. 2007. Impact of three ampicillin dosage regimens on selection of ampicillin resistance in Enterobacteriaceae and excretion of blaTEM genes in swine feces. Appl. Environ. Microbiol. 73:4785-90. https://doi.org/10.1128/AEM.00252-07.
Böckelmann, U., Dörries, H., Ayuso-Gabella, M.N., Salgot de Marçay, M., Tandoi, V., Levantesi, C., Masciopinto, C., Van Houtte, E., Szewzyk, U., Wintgens, T., Grohmann, E. 2009. Quantitative PCR monitoring of antibiotic resistance genes and bacterial pathogens in three European artificial groundwater recharge systems. Appl. Environ. Microbiol. 75: 154-163. https://doi.org/10.1128/aem.01649-08.
Börjesson, S., Dienues, O., Jarnheimer, P.Å., Olsen, B., Matussek, A., Lindgren, P.E. 2009. Quantification of genes encoding resistance to aminoglycosides, beta-lactams and tetracyclines in wastewater environments by real-time PCR . Int. J. Environ. Health Res. 19: 219-230. https://doi.org/10.1080/09603120802449593.
Buelow, E., Bello González, T.D.J., Fuentes, S., de Steenhuijsen Piters, W.A.A., Lahti, L., Bayjanov, J.R., Majoor, E.A.M., Braat, J.C., van Mourik, M.S.M., Oostdijk, E.A.N., Willems, R.J.L., Bonten, M.J.M., van Passel, M.W.J., Smidt, H., van Schaik, W. 2017. Comparative gut microbiota and resistome profiling of intensive care patients receiving selective digestive tract decontamination and healt…
Cattoir, V., Poirel, L., Rotimi, V., Soussy, C.J., Nordmann, P. 2007. Multiplex PCR for detection of plasmid-mediated quinolone resistance qnr genes in ESBL-producing enterobacterial isolates. J. Antimicrob. Chemother. 60: 394-397. https://doi.org/10.1093/jac/dkm204.
Chen, J., Yu, Z., Michel, F.C., Wittum, T., Morrison, M. 2007. Development and application of real-time PCR assays for quantification of erm genes conferring resistance to macrolide-lincosamides streptogramin B in livestock manure and manure management systems. Appl. Environ. Microbiol. 14: 4407–4416. https://doi.org/10.1128/aem.02799-06.
Clark, N.C., Olsvik, Ø., Swenson, J.M., Spiegel, C.A., Tenover, F.C. 1999. Detection of a streptomycin/spectinomycin adenylyltransferase gene (aadA) in Enterococcus faecalis. Antimicrob. Agents Chemother., 43: 157-160. https://doi.org/10.1128/aac.43.1.157
Colomer-Lluch, M., Jofre, J., Muniesa, M. 2011. Antibiotic resistance genes in the bacteriophage DNA fraction of environmental samples. PLoS ONE. 6: 1-11. http://dx.doi.org/10.1371/journal.pone.0017549.
De Groote, V.N., Fauvart, M., Kint, C.I., Verstraeten, N., Jans, A., Cornelis, P., Michiels, J. 2011. Pseudomonas aeruginosa fosfomycin resistance mechanisms affect non-inherited fluoroquinolone tolerance. J Med Microbiol. 60: 329-336. https://doi.org/10.1099/jmm.0.019703-0.
Grape, M., Motakefi, A., Pavuluri, S., Kahlmeter, G. 2007. Standard and real-time multiplex PCR methods for detection of trimethoprim resistance dfr genes in large collections of bacteria. Clinical Microbiology and Infection. 13: 1112-1118. https://doi.org/10.1111/j.1469-0691.2007.01807.x.
Guillard, T., Moret, H., Brasme, L., Carlier, A., Vernet-Garnier, V., Cambau, E., de Champs, C. 2011. Rapid detection of qnr and qepA plasmid-mediated quinolone resistance genes using real-time PCR. Diagno. Micr. Infec. Dis. 70: 253-259. https://doi.org/10.1016/j.diagmicrobio.2011.01.004.
Henriques, I.S., Fonseca, F., Alves, A., Saavedra, M.J., Correia, A. 2006. Occurrence and diversity of integrons and β-lactamase genes among ampicillin-resistant isolates from estuarine waters. Res. Microbiol. 157: 938-947. https://doi.org/10.1016/j.resmic.2006.09.003.
Huang, M. H., Zhang, W., Liu, C., Hu, H. Y. 2015. Fate of trace tetracycline with resistant bacteria and resistance genes in an improved AAO wastewater treatment plant. Process Saf Environ Prot. 93, 68-74. https://doi.org/10.1016/j.psep.2014.04.004.
Jemima, S.A., Verghese, S. 2008. Multiplex PCR for bla(CTX-M) & bla(SHV) in the extended spectrum beta lactamase (ESBL) producing gram-negative isolates. Indian J Med Res. 128:313-7. PMID: 19052344.
Jung, J. H., Yoon, E. J., Choi, E. C., Choi, S. S. 2009. Development of TaqMan probe-based real-time PCR method for erm(A), erm(B), and erm(C), rapid detection of macrolide-lincosamide-streptogramin B resistance genes, from clinical isolates. J. Microbiol. Biotechnol. 19: 1464-1469. https://doi.org/10.4014/jmb.0902.062.
Lachmayr, K.L., Cavanaugh, C.M., Kerkhof, L.J., DiRienzo, A. G., Ford, T.E. 2009. Quantifying nonspecific tem β-lactamase (blaTEM) genes in a wastewater stream. Appl. Environ. Microbiol. 75: 203-211. https://doi.org/10.1128/AEM.01254-08.
Li, Y., Zheng, B., Li, Y., Zhu, S., Xue, F., Liu, J. 2015. Antimicrobial susceptibility and molecular mechanisms of Fosfomycin resistance in clinical Escherichia coli isolates in Mainland China. PLoS ONE. 10: e0135269. https://doi.org/10.1371/journal.pone.0135269.
Looft, T., Johnson, T. A., Allen, H. K., Bayles, D. O., Alt, D. P., Stedtfeld, R. D., Bayles, D.O., Alt. D.P. , Stedtfeld, R.D., Sul, W.J., Stedtfeld, T.M., Chai, B., Cole, J.R., Hashsham, S.A., Tiedje, J.M., Stanton, T.B. 2012. In-feed antibiotic effects on the swine intestinal microbiome. Proc. Natl. Acad. Sci. U.S.A. 109: 1691-1696. https://doi.org/10.1073/pnas.1120238109.
Mao, D., Yu, S., Rysz, M., Luo, Y., Yang, F., Li, F., Hou, J., Mu, Q., Alvarez, P.J.J. 2015. Prevalence and proliferation of antibiotic resistance genes in two municipal wastewater treatment plants. Water Res. 85: 458-466. https://doi.org/10.1016/j.watres.2015.09.010.
Marti, E., Balcázar, J.L. 2013. Real-time PCR assays for quantification of qnr genes in environmental water samples and chicken feces. Appl. Environ. Microbiol. 79: 1743-5. https://doi.org/10.1128/aem.03409-12.
Ng, L.-K., Martin, I., Alfa, M., Mulvey, M. 2001. Multiplex PCR for the detection of tetracycline resistant genes. Mol. Cell. Probes. 15: 209-215. https://doi.org/10.1006/mcpr.2001.0363.
Nigro, S.J., Post, V., Hall, R.M. 2011. Aminoglycoside resistance in multiply antibiotic-resistant Acinetobacter baumannii belonging to global clone 2 from Australian hospitals. J. Antimicrob. Chemother. 66, 1504-1509. https://doi.org/10.1093/jac/dkr163.
Noppe-Leclercq, I., Wallet, F., Haentjens, S., Courcol, R., Simonet, M. 1999. PCR detection of aminoglycoside resistance genes: a rapid molecular typing method for Acinetobacter baumannii. Res. Microbiol. 150:317-22. https://doi.org/10.1016/s0923-2508(99)80057-6.
Nugent, G.D., Coyne, S., Nguyen, T.T., Kavanagh, T.A., Dix, P.J. 2006. Nuclear and plastid transformation of Brassica oleracea var. botrytis (cauliflower) using PEG-mediated uptake of DNA into protoplasts. Plant Sci. .170: 135-142. https://doi.org/10.1016/j.plantsci.2005.08.020.
Pei, R., Kim, S.C., Carlson, K.H., Pruden, A. 2006. Effect of River Landscape on the sediment concentrations of antibiotics and corresponding antibiotic resistance genes (ARG). Water Res. 40: 2427-35. https://doi.org/10.1016/j.watres.2006.04.017.
Rochegüe, T., Haenni, M., Cazeau, G., Metayer, V., Madec, J.Y., Ferry, T., Lupo, A. 2021. An inventory of 44 qPCR assays using hydrolysis probes operating with a unique amplification condition for the detection and quantification of antibiotic resistance genes. Diagn. Microbiol. Infect. Dis. 100: 115328. https://doi.org/10.1016/j.diagmicrobio.2021.115328.
Roschanski, N., Fischer, J., Guerra, B., Roesler, U. 2014. Development of a multiplex real-time PCR for the rapid detection of the predominant beta-lactamase genes CTX-M, SHV, TEM and CIT-type AmpCs in Enterobacteriaceae. PLoS One. 9: e100956. https://doi.org/10.1371/journal.pone.0100956.
Speldooren, V., Heym, B., Labia, R., Nicolas-Chanoine, M.H. 1998. Discriminatory detection of inhibitor-resistant beta-lactamases in Escherichia coli by single-strand conformation polymorphism-PCR. Antimicrob Agents Chemother. 42: 879-84. https://doi.org/10.1128/AAC.42.4.879.
Tofteland, S., Haldorsen, B., Dahl, K.H., Simonsen, G.S., Steinbakk, M., Walsh, T.R., Sundsfjord, A. 2007. Effects of phenotype and genotype on methods for detection of extended-spectrum-beta-lactamase-producing clinical isolates of Escherichia coli and Klebsiella pneumoniae in Norway. J Clin Microbiol. 45: 199-205. https://doi.org/10.1128/JCM.01319-06.
van Hoek, A.H.A.M., Scholtens, I.M.J., Cloeckaert, A., Aarts, H.J.M. 2005. Detection of antibiotic resistance genes in different Salmonella serovars by oligonucleotide microarray analysis. J. Microbiol. Methods. 62: 13-23. https://doi.org/10.1016/j.mimet.2005.01.004.
Vanhoof, R., Content, J., Van Bossuyt, E., Dewit, L., Hannecart-Pokorni, E. 1992. Identification of the aadB gene coding for the aminoglycoside-2"-O-nucleotidyltransferase, ANT(2"), by means of the polymerase chain reaction. J. Antimicrob. Chemother. 29:365-74. https://doi.org/10.1093/jac/29.4.365.
Volkmann, H., Schwartz, T., Bischoff, P., Kirchen, S., Obst, U. 2004. Detection of clinically relevant antibiotic-resistance genes in municipal wastewater using real-time PCR (TaqMan). J. Microbiol. Methods. 56: 277-286. https://doi.org/10.1016/j.mimet.2003.10.014.
Yang, Y., Zhang, T., Zhang, X-X., Liang, D-W., Zhang, M., Gao, D-W., Zhu, H-G., Huang, Q-G., Fang, H. H. 2012. Quantification and characterization of β-lactam resistance genes in 15 sewage treatment plants from East Asia and North America. Appl. Microbiol. Biotechnol. 95: 1351-1358. https://doi.org/10.1007/s00253-011-3810-5.
Zhang, X., Bi, W., Chen, L., Zhang, Y., Fang, R., Cao, J., & Zhou, T. 2020. Molecular mechanisms and epidemiology of fosfomycin resistance in enterococci isolated from patients at a teaching hospital in China, 2013–2016. J. Glob. Antimicrob. Resist. 20: 191-196. https://doi.org/10.1016/j.jgar.2019.08.006
Zhu, Y.G., Johnson, T.A., Su, J.Q., Qiao, M., Guo, G.X., Stedtfeld, R.D., Hashsham, S.A., Tiedje, J.M. 2013. Diverse and abundant antibiotic resistance genes in Chinese swine farms. Proc. Natl. Acad. Sci. USA. 110: 3435-40. https://doi.org/10.1073/pnas.1222743110.

## Sheet: Table 4SI
Table 4SI	Relative abundance of different ARGs (copies ARG/copies bacterial 16S rRNA) in the six environmental samples determined by qPCR (n=18).
	AS-CHU	AS-VA	AD	COM	SED	SOIL
aadA	4.14921	10.3062	1.74684	0.588889	0.750969	0.626173
aadB	0.00360168	0.0035632	0.000962672	0.0015535	1.29401	0.344627
ampC	0.0318439	0.0539467	0	0.23985	0	0
blaSHV	0.00288004	0.0768444	0	0.00792378	0	0
blaTEM	0.150339	0.706274	0.0463741	0.036338	0.276262	0.49205
dfrA1	0.127895	1.03631	0.0679334	0.0220696	0.23724	0.185507
ermB	1.10468	2.04986	2.41486	0.416292	0	0
fosA	0.000166357	0.00052419	0.0115791	0.000147082	0.000609781	0.000564481
mecA	0	0	0	0	0	0
qnrS	0.133029	0.303816	0.0037861	0.00456489	0	0
tetA(A)	0.499298	0	0.0711871	0	0.142837	0.120773

## Sheet: Fig. 1SI
Figure 1SI.	Examples of in vivo validation of the specificity and the efficacy of some of the primers pairs designed in this study by PCR.

## Sheet: Fig. 2SI
Figure 2SI.	Example of standard curves of qPCR for ARGs targets using the new detection primer pairs designed in this study, produced from 10-fold serial dilutions of positive standard plasmid with their curve parameters.

## Sheet: Fig. 3SI
Figure 3SI.	Melting curves of qPCR for ARGs targets using the new detection primer pairs designed in this study produced from 10-fold serial dilutions of positive standard plasmid.

## Sheet: Fig. 4SI
Figure 4SI.	Total abundance of the bacterial 16S rRNA gene in the six environmental samples determined as the gene copies/g of biomass in two independent qPCR reactions (n=18).
